# Supplementary material for: The shared genetic architecture of suicidal behaviour and psychiatric disorders: A genomic structural equation modelling study
Source: Front Genet. 2023 Mar 7;14:1083969. doi: 10.3389/fgene.2023.1083969 (PMC10028147; doi:10.3389/fgene.2023.1083969)
Supplement: Supplementary file 1 [file Table1.xlsx]

## Sheet: Table S1
Table S1. Genetic correlations between SB traits, psychiatric disorders, behavioural traits and socioeconomic-related traits among populations of European ancestry
Suicidal behaviour traits	Psychiatric, behavioural and socioeconomic-related traits	Genetic correlation (rg)	Standard error	p-value *
Thought life was not worth living	Major depressive disorder	0.792	0.044	1.4332x10-71 *
(TLNWL)	Schizophrenia	0.276	0.032	8.1157x10-18 *
	Bipolar disorder	0.241	0.039	9.9756x10-10 *
	ADHD	0.186	0.052	0.0003 *
	PTSD	0.389	0.142	0.0063
	Anorexia	0.193	0.073	0.0083
	Alcohol use disorder	0.134	0.093	0.1351
	Insomnia	0.011	0.027	0.6884
	Smoking (cigarettes per day)	0.2	0.038	2.5530x10-7 *
	Alcohol (drinks per week)	-0.053	0.037	0.0492
	Body mass index	0.029	0.028	0.2966
	Education years	0.057	0.032	0.0734
	Monthly income	-0.147	0.057	0.0094
Ever contemplated self-harm	Major depressive disorder	0.856	0.068	1.6172x10-36 *
(ECSH)	Schizophrenia	0.304	0.043	1.3846x10-12 *
	Bipolar disorder	0.331	0.053	5.3113x10-10 *
	ADHD	0.313	0.064	7.6955x10-7 *
	PTSD	0.493	0.171	0.004
	Anorexia	0.064	0.091	0.4824
	Alcohol use disorder	0.17	0.114	0.1379
	Insomnia	0.029	0.038	0.4426
	Smoking (cigarettes per day)	0.239	0.06	5.8733x10-5 *
	Alcohol (drinks per week)	0.048	0.044	0.2723
	Body mass index	0.059	0.035	0.0992
	Education years	0.068	0.038	0.07
	Monthly income	-0.2	0.068	0.0033
Attempted suicide	Major depressive disorder	0.834	0.059	3.0921x10-44 *
(SA)	Schizophrenia	0.32	0.055	4.4136x10-9 *
	Bipolar disorder	0.281	0.064	1.1109x10-5 *
	ADHD	0.593	0.065	1.4159x10-19 *
	PTSD	0.614	0.216	0.0045
	Anorexia	0.173	0.111	0.1184
	Alcohol use disorder	0.542	0.145	0.0002 *
	Insomnia	0.02	0.047	0.6673
	Smoking (cigarettes per day)	0.348	0.07	8.2685x10-7 *
	Alcohol (drinks per week)	0.173	0.05	0.0014
	Body mass index	0.107	0.043	0.0132
	Education years	-0.337	0.053	1.4160x10-10 *
	Monthly income	-0.325	0.091	0.0004 *
Ever self-harmed	Major depressive disorder	0.778	0.095	1.9721x10-16 *
(ESH)	Schizophrenia	0.309	0.061	4.3483x10-7 *
	Bipolar disorder	0.343	0.068	4.8327x10-7 *
	ADHD	0.356	0.085	2.6826x10-5 *
	PTSD	0.098	0.204	0.6324
	Anorexia	0.196	0.134	0.1424
	Alcohol use disorder	0.408	0.136	0.0027
	Insomnia	0.067	0.059	0.2551
	Smoking (cigarettes per day)	0.226	0.073	0.0015
	Alcohol (drinks per week)	0.159	0.062	0.0096
	Body mass index	0.064	0.047	0.1716
	Education years	0.023	0.053	0.6656
	Monthly income	-0.238	0.098	0.0149
ADHD-attention deficit hyperactivity disorder, PTSD-post-traumatic stress disorder.
Note: genetic correlations were calculated using LDSC (linkage disequilibrium score regression).
* - indicates value above Bonferroni-corrected p-value threshold: α=0.05/4x13 traits=0.05/52=0.00096.

## Sheet: Table S2
Table S2. EFA of suicidal behaviour and psychiatric traits
	One Factor Model		Two Factor model
	Factor 1	Uniqueness	Factor 1	Factor 2	Uniqueness
TLNWL	0.695	0.517	0.807	-0.209	0.407
ESH	0.954	0.089	1.026	-0.113	0.005
SA	0.997	0.005	0.922	0.194	0.005
MDD	0.838	0.298	0.748	0.216	0.295
SCZ	0.318	0.899	0.292		0.901			2
BIP	0.277	0.923	0.346	-0.116	0.891
ADHD	0.578	0.666	0.177	0.876	0.106
ANRX	0.171	0.971	0.257	-0.219	0.92
INSM		1		-0.182	0.969
AUD	0.492	0.758	0.337	0.339	0.702
Proportion of variance	0.387	0.613	0.354	0.112	0.534
Cumulative variance	0.387	0.613	0.354	0.466	0.534
Correlation of factors
Factor 1	1	-	1	0.303	-
Factor 2	-	-	0.303	1	-
Note: Results derived from an exploratory factor analysis with promax rotation;
TLNWL=Thought life was not worth living, ESH=Ever self-harmed, SA=Attempted suicide, MDD=major depression disorder, SCZ=schizophrenia, BIP=bipolar disorder, ADHD=attention deficit hyperactivity disorder, ANRX=anorexia nervosa, INSM=insomnia, AUD=alcohol use disorder.
Numbers in bold indicates factor loadings ≥ 0.40

## Sheet: Table S3 
Table S3. 2951 genes significantly associated with the common factor at gene-level
Gene	#Study	Overall p-value	Beta	SD	I2	P_ESH	P_SA	P_MDD	P_AUD	P_ADHD	P_TLNWL
GFRA3	6	2.42947e-43	3.87692e-05	0.000151711	0	0.467999	0.0044126	0.00240416	0.00895903	0.00491522	0.00413374
DPPA4	6	3.63107e-42	0.000373908	0.000265605	0	0.405371	0.00345213	0.00218419	0.0755876	0.00348532	0.0010444
ANKRD46	6	2.18895e-40	-2.82809e-05	9.85984e-05	0	0.326676	0.00291973	0.00537994	0.119947	0.00296536	0.00421575
KHDC3L	6	3.76978e-40	-6.21946e-05	0.000201153	0	0.398474	0.00351934	0.143583	0.00777607	0.00558463	0.00254015
OLFM2	6	6.61461e-40	2.26968e-05	0.000143021	0	0.346993	0.00355656	0.00839156	0.0171956	0.00389058	0.00909237
OR10A4	6	1.15107e-39	6.55621e-05	0.000100027	0	0.0111138	0.00339222	0.497122	0.0056673	0.00414996	0.00186221
RIN2	6	3.06461e-39	1.89516e-05	7.33557e-05	0	0.199303	0.00501932	0.00397625	0.00669235	0.0036354	0.00737433
FAM135B	6	3.19336e-39	1.99441e-06	3.07665e-05	0	0.0956667	0.001852	0.00562612	0.00783493	0.00903188	0.0373024
BMF	6	3.29248e-39	2.74082e-05	0.000146783	0	0.305711	0.00693842	0.013279	0.00272566	0.00508036	0.00345065
POLL	6	7.44871e-39	-6.93605e-05	0.000151055	0	0.285281	0.0139235	0.0157786	0.0740072	0.00277754	0.00203305
LAPTM4B	6	8.91237e-39	0.000486757	0.000433976	0	0.00362747	0.00239347	0.483033	0.00872885	0.00418279	0.000926089
OTUD3	6	1.28417e-38	-2.99689e-06	0.000117086	0	0.229575	0.00452829	0.00421749	0.00332172	0.00589941	0.0465802
QSOX2	6	1.59898e-38	-4.12961e-05	0.000347549	0	0.377372	0.023431	0.0595689	0.00351553	0.00875226	0.0111339
KIAA1161	6	3.92917e-38	0.000743591	0.000515334	0	0.270045	0.0175782	0.00354402	0.00213042	0.00181565	0.0017688
NOB1	6	4.05853e-38	6.98134e-05	7.34431e-05	0	0.00289018	0.00482465	0.491884	0.00303464	0.00216068	0.022557
TSPYL6	6	5.13428e-38	2.72835e-06	0.000128886	0	0.200017	0.00326906	0.00869057	0.00194863	0.00458798	0.00966673
FGF7	6	7.30805e-38	1.86404e-05	0.000139387	0	0.200336	0.00260914	0.00414971	0.0680275	0.0142846	0.0118201
PLCB1	6	8.00962e-38	-0.000117033	0.000146715	0	0.00168196	0.0231503	0.442374	0.00200287	0.00260109	0.00177319
PDZRN3	6	8.25072e-38	0.000568538	0.000322894	0	0.110127	0.00569791	0.00174283	0.00484942	0.00163721	0.000526901
TBC1D9	6	1.22233e-37	6.88407e-06	8.34499e-05	0	0.119037	0.0023097	0.00635509	0.00554505	0.00303261	0.00890313
ALCAM	6	1.61047e-37	-8.2218e-05	9.14972e-05	0	0.0618185	0.00188745	0.0128341	0.0110683	0.00672625	0.00174937
ZNF354C	6	2.04946e-37	-3.31631e-05	8.48035e-05	0	0.110199	0.0167238	0.00707128	0.00222133	0.00483222	0.00268886
LAMTOR1	6	2.85159e-37	5.75226e-05	0.000323235	0	0.28989	0.00414181	0.00259311	0.00520325	0.00598715	0.0100532
TOB1	6	3.15414e-37	-0.00148581	0.00089271	0	0.208649	0.00634143	0.000912563	0.00524193	0.00695105	0.00058961
TBX10	6	5.56277e-37	-1.51383e-05	0.00014669	0	0.150763	0.0088936	0.020206	0.00206479	0.0180156	0.00421037
VLDLR	6	6.09586e-37	0.000199048	0.000202343	0	0.0777505	0.00224772	0.0504161	0.00453424	0.00435101	0.00113886
ATP6V0E1	6	6.495e-37	-8.27407e-06	0.000127224	0	0.128415	0.0021665	0.0224423	0.00217501	0.00777442	0.0203661
SERPINE2	6	7.04211e-37	0.000266542	0.000237604	0	0.0910014	0.00201915	0.0100727	0.00336717	0.00586289	0.00134983
MT1A	6	7.49555e-37	1.29239e-08	0.000117463	0	0.111572	0.00241535	0.0350965	0.0587903	0.031468	0.0867433
EFCAB9	6	9.41393e-37	-7.86586e-06	0.000130258	0	0.124931	0.00272734	0.0216109	0.0036808	0.0709736	0.0134131
GSTP1	6	1.18198e-36	-1.25872e-05	0.000143842	0	0.13033	0.00415753	0.0672965	0.00176061	0.0666947	0.00506261
C8orf56	6	1.24198e-36	-0.000502908	0.000500872	0	0.00455382	0.0101153	0.452159	0.0070449	0.0183496	0.000784344
GSE1	6	1.38563e-36	-0.000545655	0.000572392	0	0.192457	0.00174317	0.00620868	0.00543797	0.0134465	0.00167127
CEPT1	6	1.47161e-36	2.76071e-05	0.000104546	0	0.0932021	0.00615433	0.00522391	0.00532639	0.00409979	0.00333196
TPP1	6	1.7201e-36	-3.44276e-05	0.000118234	0	0.10129	0.0194495	0.0134331	0.0028855	0.00458522	0.00224419
RPLP1	6	1.84597e-36	-1.54748e-05	7.25459e-05	0	0.0624625	0.0114407	0.025937	0.00527523	0.0304118	0.00323211
FAM227B	6	1.91767e-36	1.52971e-05	0.000115732	0	0.0985986	0.0201868	0.00304974	0.00984269	0.00666331	0.0206201
RNF113B	6	2.13636e-36	-2.56276e-05	0.000131834	0	0.107667	0.280459	0.0186637	0.00290893	0.00395698	0.00818763
CYB5R2	6	2.21623e-36	-3.01774e-05	9.94171e-05	0	0.0823306	0.0138551	0.00451127	0.00421076	0.0112722	0.00372779
VGLL2	6	2.42364e-36	-4.9044e-05	0.000114529	0	0.0727973	0.00913798	0.0493542	0.00229608	0.00788815	0.00182862
ZSWIM2	6	3.00055e-36	3.23409e-06	8.30695e-05	0	0.0655834	0.00217222	0.0281428	0.00468503	0.00357226	0.0126956
COMMD3-BMI1	6	3.0952e-36	5.56691e-06	0.000498267	0	0.282906	0.0113199	0.00984445	0.118777	0.00353853	0.010341
ZPLD1	6	3.74189e-36	-0.000127367	0.00012643	0	0.0382239	0.00832432	0.00443235	0.00247969	0.00394458	0.00137522
KLHL3	6	4.01821e-36	-0.000300902	0.000321645	0	0.0860375	0.0118537	0.00374811	0.00613908	0.00247122	0.00121487
TMEM41B	6	4.4034e-36	5.93669e-05	0.000157951	0	0.111792	0.00612799	0.019346	0.0825433	0.00306355	0.00264188
CYTH3	6	4.48086e-36	-0.00150997	0.00119024	0	0.189481	0.0213595	0.00304737	0.00416416	0.00285782	0.00063494
CACFD1	6	4.69019e-36	-5.65135e-05	0.000167222	0	0.0143836	0.00272226	0.00233211	0.00412324	0.00346486	0.44782
ANKRD39	6	4.76414e-36	0.000724808	0.000993975	0	0.201189	0.0103513	0.0203663	0.00345242	0.0240982	0.000947586
SEMA4C	6	4.76414e-36	0.000724808	0.000993975	0	0.201189	0.0103513	0.0203663	0.00345242	0.0240982	0.000947586
PSORS1C2	6	4.80045e-36	0.000220316	0.00040369	0	0.124748	0.00275846	0.0024473	0.0171928	0.025269	0.00164576
TMEM56-RWDD3	6	5.04752e-36	4.94683e-05	0.000111885	0	0.0783702	0.0078594	0.00604659	0.0127116	0.00495748	0.0016233
DPCD	6	6.49698e-36	-5.42174e-05	0.000165113	0	0.108054	0.0264137	0.00504541	0.00287323	0.00461764	0.00195388
SERBP1	6	7.15321e-36	1.92591e-05	8.73993e-05	0	0.0578119	0.00301823	0.00379271	0.0250504	0.014798	0.00256131
DEFB132	6	7.44277e-36	-0.00034425	0.000323257	0	0.0895884	0.0368183	0.00330819	0.00478018	0.00670099	0.00131196
ZFR	6	7.75373e-36	1.71101e-05	9.43714e-05	0	0.0608302	0.00466308	0.00406284	0.00935683	0.00987753	0.00509583
TMEM8C	6	9.88031e-36	-5.95956e-05	0.000165197	0	0.100021	0.00430986	0.00221581	0.00877054	0.00496038	0.0035914
MT3	6	1.02072e-35	-9.01853e-06	0.000115312	0	0.074634	0.00156924	0.0216598	0.00680853	0.0159968	0.0576156
VPS39	6	1.05249e-35	-1.22199e-05	0.000140129	0	0.0843657	0.224187	0.0590031	0.00232875	0.124073	0.00461643
KRTAP19-8	6	1.07874e-35	-3.97837e-05	0.000116026	0	0.0703119	0.00520278	0.0304562	0.0376426	0.0299234	0.0027462
FOXF2	6	1.10895e-35	-4.30613e-06	9.39139e-05	0	0.0557328	0.00217035	0.0144674	0.00232788	0.00559306	0.0175933
CCP110	6	1.3062e-35	4.10232e-05	0.000133321	0	0.0767611	0.00731693	0.0280989	0.00292264	0.0041911	0.00324332
PRSS8	6	1.39178e-35	4.43686e-06	0.000153062	0	0.0866259	0.0059061	0.0379128	0.00404332	0.00247777	0.0120435
FAF2	6	1.8493e-35	0.000590327	0.000590957	0	0.0920046	0.0901602	0.0169029	0.0189618	0.0128708	0.000787111
CCDC112	6	2.17285e-35	-1.82317e-05	8.86597e-05	0	0.0472653	0.0108965	0.00451218	0.00700774	0.00255321	0.00306202
OVGP1	6	2.59317e-35	5.57799e-07	8.42485e-05	0	0.0422115	0.00237074	0.00204777	0.00712818	0.0093141	0.0145828
OVCH1	6	2.96694e-35	-3.26138e-06	8.81787e-05	0	0.0462988	0.00607129	0.00755595	0.00193143	0.00695369	0.0350017
KAT8	6	3.03758e-35	-6.48854e-06	0.000150512	0	0.0743164	0.00983401	0.0104628	0.00548686	0.00288624	0.0100011
ISG20L2	6	3.19547e-35	-1.40839e-05	0.000156576	0	0.0760225	0.0430785	0.0120676	0.00246712	0.00326046	0.0031742
C4orf27	6	3.27791e-35	0.000181048	0.000215181	0	0.0511835	0.00420829	0.00294579	0.00276213	0.00523294	0.00183905
LRP5L	6	3.65245e-35	-0.000856347	0.00015416	0	0.000605	0.00241345	0.48553	0.00618542	0.00325085	0.00188578
ASIC1	6	3.72361e-35	-3.76253e-05	0.000149302	0	0.0706181	0.011876	0.00777144	0.0034395	0.00535775	0.00245778
NFYB	6	3.73035e-35	-0.000285205	0.000597144	0	0.0927588	0.00366757	0.00651427	0.00313109	0.0204948	0.0010035
C9orf24	6	4.06407e-35	0.000380232	0.000359686	0	0.0790657	0.00706696	0.00363636	0.00391666	0.00169029	0.00268219
DMBX1	6	4.17624e-35	1.16561e-05	0.000122397	0	0.0582785	0.00354753	0.00261301	0.00229309	0.00587994	0.0230296
NINJ2	6	4.39508e-35	-2.12419e-05	9.78222e-05	0	0.0444601	0.00356614	0.0505539	0.218811	0.0148033	0.00513792
NAA35	6	4.68426e-35	4.79423e-05	0.000169894	0	0.0758808	0.0497393	0.00299079	0.00327962	0.00861326	0.00630313
CCDC54	6	4.70974e-35	3.91894e-05	7.38424e-05	0	0.0261599	0.00502047	0.0175203	0.00590376	0.0219976	0.00149662
CACNB3	6	4.81251e-35	-4.06871e-05	0.000139045	0	0.0624504	0.00390302	0.00805647	0.0032279	0.00756716	0.00255319
ESPNL	6	4.87145e-35	-0.00046764	0.000617938	0	0.00181735	0.00393685	0.00256149	0.493452	0.0105865	0.00107613
YTHDC2	6	5.80987e-35	0.000163482	5.49552e-05	0	0.00101149	0.0147698	0.00882478	0.00197895	0.00321397	0.25556
PDS5A	6	5.8627e-35	0.000652317	0.000596698	0	0.0732766	0.00331531	0.00764876	0.00228487	0.0179281	0.000835733
WIPF2	6	6.05198e-35	-0.00121067	0.00143074	0	0.181535	0.00302202	0.00976165	0.00784957	0.279651	0.000898534
MMP3	6	6.66921e-35	-6.19198e-05	0.000105321	0	0.0444176	0.00678634	0.00765359	0.0104749	0.00639284	0.00179381
SEMA6A	6	7.93579e-35	0.000271511	0.000106005	0	0.00111966	0.00861573	0.442437	0.0123603	0.00161555	0.00145318
OS9	6	8.58439e-35	0.000261808	0.000133181	0	0.00157621	0.00372861	0.01653	0.00545072	0.00325565	0.378354
SNX11	6	8.77898e-35	2.73858e-05	0.000161955	0	0.0647798	0.00703533	0.00429665	0.0040892	0.0251658	0.00272
ANXA11	6	1.05488e-34	-0.000380408	0.000363592	0	0.0470348	0.0109456	0.0023681	0.00782212	0.00228045	0.00115337
DZIP3	6	1.08717e-34	4.21448e-05	0.000107041	0	0.0409876	0.010334	0.00536566	0.0102435	0.00314891	0.00252045
FLT3	6	1.17903e-34	-2.33755e-05	0.000112082	0	0.0414698	0.00203753	0.00311431	0.0245909	0.00275704	0.0138478
CD300C	6	1.27406e-34	-5.40378e-05	0.0001313	0	0.0354965	0.00227671	0.00356988	0.00897028	0.0934814	0.00202727
PLA2G12A	6	1.33282e-34	-3.83196e-05	0.000124009	0	0.0457862	0.00334233	0.0172693	0.00536669	0.00642776	0.00271617
RBM26	6	1.33645e-34	0.000683156	0.000508294	0	0.00420767	0.00814576	0.167793	0.00176788	0.364514	0.000487432
SRSF3	6	1.4281e-34	0.000447467	0.000173428	0	0.0013074	0.00373976	0.00271036	0.00224314	0.00372173	0.389841
NANP	6	1.57416e-34	1.16294e-06	0.000179859	0	0.0641494	0.0120663	0.00331598	0.0989031	0.00745015	0.00445214
CPE	6	1.5775e-34	-0.000276165	0.000522035	0	0.0375711	0.00217744	0.00490108	0.00837026	0.00449039	0.000441547
IDH1	6	1.59113e-34	-4.583e-05	0.000144092	0	0.0504341	0.00437709	0.0499819	0.00222172	0.00886739	0.00406236
TMUB2	6	1.78273e-34	-0.000875285	0.000629875	0	0.0787787	0.00791175	0.00201663	0.00657258	0.002441	0.00139166
ATXN7L3	6	1.78273e-34	-0.000875285	0.000629875	0	0.0787787	0.00791175	0.00201663	0.00657258	0.002441	0.00139166
TNIP1	6	1.9683e-34	-2.79078e-05	7.07547e-05	0	0.0240189	0.0279282	0.0027082	0.00934125	0.0131571	0.00453185
DNAH9	6	2.28854e-34	-4.15413e-06	7.12651e-05	0	0.0242756	0.00342459	0.0116447	0.00317943	0.00219873	0.00614666
YJEFN3	6	2.40881e-34	-0.000395975	0.00039314	0	0.0626368	0.00580695	0.00279497	0.00391158	0.0128723	0.00155396
LMX1B	6	2.44586e-34	1.62824e-06	9.19132e-05	0	0.0301712	0.00290156	0.022232	0.00470621	0.0043222	0.0041098
PHF20L1	6	2.523e-34	4.55733e-05	9.23829e-05	0	0.02975	0.0583451	0.00198527	0.00377097	0.00300105	0.00413541
AMTN	6	3.09236e-34	-2.17996e-05	0.000125338	0	0.038339	0.00261504	0.0982616	0.00437243	0.00561955	0.00384037
SLC35A1	6	3.14091e-34	3.18995e-05	8.6587e-05	0	0.0271168	0.0920918	0.00261377	0.00643911	0.00571339	0.00216807
SERPINA10	6	3.35611e-34	0.000117546	0.000468186	0	0.0495462	0.0142502	0.00189682	0.0058798	0.005784	0.00119047
SLC19A3	6	3.57464e-34	-4.14387e-05	9.81473e-05	0	0.0296316	0.00573601	0.00304099	0.00219768	0.00827721	0.00300796
C3orf72	6	3.57917e-34	-1.98042e-06	0.000209131	0	0.059831	0.00477773	0.00415302	0.00942537	0.00378328	0.0457953
CD1C	6	3.6343e-34	0.00063817	0.000745405	0	0.0738855	0.1342	0.0151512	0.00223271	0.0039191	0.00110358
SMR3A	6	3.65604e-34	0.000117109	0.000183114	0	0.0343313	0.00327135	0.00195155	0.0041935	0.22334	0.00279696
MON1B	6	3.67363e-34	-0.000166576	5.7521e-05	0	0.00111779	0.00307378	0.0216176	0.00577346	0.00196888	0.197921
MEOX2	6	3.76438e-34	0.000638203	0.00037785	0	0.0328822	0.0017096	0.0259919	0.0030255	0.00225295	0.000816631
FAM196B	6	3.85659e-34	0.000534015	0.00041019	0	0.0363296	0.0209428	0.00439915	0.00503062	0.0138088	0.000782367
THEMIS2	6	4.18262e-34	-3.1518e-06	0.000171581	0	0.0482796	0.0123711	0.00681161	0.00574592	0.00535942	0.0306794
IL22	6	4.21952e-34	9.94568e-06	8.54229e-05	0	0.0252924	0.00269151	0.00298074	0.00359967	0.00710696	0.00266488
NANOGNB	6	4.26143e-34	3.43982e-05	0.000132102	0	0.0393566	0.00594357	0.00201224	0.129211	0.00519593	0.00640884
ATF1	6	4.56949e-34	9.34612e-06	0.000121605	0	0.034732	0.00380941	0.0127919	0.0197137	0.00443722	0.00915819
SMR3B	6	4.70122e-34	2.71496e-05	0.00012234	0	0.0353998	0.00296521	0.00682164	0.0428908	0.00511134	0.00302922
TRIM13	6	4.74759e-34	-2.82231e-05	0.000220855	0	0.0636209	0.00173326	0.0311787	0.0529766	0.016932	0.00690896
SCN1A	6	4.79809e-34	3.29912e-05	7.24075e-05	0	0.0200487	0.0053204	0.038914	0.00185396	0.00280823	0.00438837
HIATL2	6	4.97126e-34	0.00015833	0.000286146	0	0.00499894	0.0410456	0.00237143	0.0147913	0.00253978	0.419404
CLEC12B	6	5.24881e-34	-0.000103798	9.63922e-05	0	0.00277209	0.00213753	0.0137338	0.00267499	0.00353611	0.262845
SAMD14	6	5.33526e-34	-1.33614e-05	0.000200536	0	0.0545791	0.00228931	0.0029176	0.00659197	0.00385844	0.0187152
FASTKD5	6	5.34623e-34	2.18583e-05	0.000162079	0	0.0456036	0.0251018	0.0164937	0.0274367	0.00245364	0.00305256
DEFB129	6	5.54188e-34	-1.5042e-05	9.6218e-05	0	0.0270379	0.00928284	0.00451585	0.00273751	0.00682234	0.00292988
CHCHD10	6	6.01954e-34	-2.12106e-06	0.000107305	0	0.0274901	0.00267273	0.00378937	0.00305702	0.00251845	0.0280794
UBAP2	6	6.1953e-34	-1.28037e-05	0.000121693	0	0.0323814	0.00876383	0.0675386	0.00341193	0.0104668	0.0191862
E2F8	6	7.21279e-34	-2.27841e-05	6.50358e-05	0	0.0168592	0.0101187	0.00563027	0.0331301	0.00211021	0.00389985
CAPN8	6	7.74455e-34	6.35659e-06	9.45883e-05	0	0.0251047	0.00410738	0.00229167	0.00777875	0.00228609	0.0058107
SEC14L2	6	8.18e-34	0.000522787	0.000500593	0	0.00143079	0.00281254	0.00177359	0.478115	0.106746	0.00160429
PALB2	6	8.31774e-34	0.000246525	0.000177479	0	0.00222538	0.00342419	0.0214354	0.0028634	0.00270734	0.347671
CASP7	6	8.37672e-34	-0.000317474	0.000406363	0	0.0321499	0.00358475	0.0224048	0.0190789	0.00913261	0.000798552
FGFR2	6	8.8412e-34	-0.000161875	0.000198124	0	0.0165997	0.00404203	0.00305413	0.0122408	0.00671976	0.000996662
GPR137	6	8.97333e-34	-9.32433e-06	0.000145513	0	0.0369247	0.00282984	0.00309018	0.00323092	0.00399763	0.00345154
KCNK4	6	8.97333e-34	-9.32433e-06	0.000145513	0	0.0369247	0.00282984	0.00309018	0.00323092	0.00399763	0.00345154
HAPLN3	6	1.04183e-33	-0.000664576	0.000611472	0	0.000942184	0.00380485	0.00323433	0.00345714	0.440703	0.000737619
CELA1	6	1.05444e-33	-4.71768e-05	0.000134897	0	0.0332202	0.00331849	0.0128043	0.0708856	0.00461776	0.00199287
TOM1L2	6	1.05518e-33	0.00022856	0.000123202	0	0.00170095	0.141074	0.00579473	0.00206244	0.00285249	0.305979
HDGF	6	1.10355e-33	-0.000111342	0.000277024	0	0.0398776	0.357706	0.00524279	0.00217861	0.00946333	0.00183202
TECTA	6	1.17227e-33	-0.000106927	6.76676e-05	0	0.00187328	0.00283549	0.427086	0.0113634	0.0176204	0.0097776
HBM	6	1.17233e-33	2.67858e-05	0.0002506	0	0.0573435	0.00372101	0.00502318	0.00277598	0.00391683	0.0313307
MPV17L	6	1.18097e-33	1.20942e-05	0.000320897	0	0.0759528	0.011059	0.00602367	0.0040092	0.00270891	0.00555612
PRKCD	6	1.19116e-33	2.12788e-05	0.000114409	0	0.0272308	0.014822	0.00212439	0.00329422	0.0175906	0.00307267
CENPQ	6	1.30109e-33	2.4199e-05	0.000145873	0	0.0336418	0.00291427	0.0045108	0.00283955	0.0114693	0.00861135
KRT6B	6	1.30184e-33	-0.00049213	0.000624612	0	0.000781887	0.00171506	0.275061	0.0130836	0.0311921	0.00066748
HPCAL4	6	1.31544e-33	1.75503e-05	0.000126487	0	0.0299696	0.00317579	0.0163644	0.00690813	0.00792937	0.00278334
TFRC	6	1.33056e-33	0.000454438	0.000704468	0	0.0435343	0.00334757	0.00270967	0.00382369	0.00671718	0.000731891
TNR	6	1.39823e-33	8.9881e-08	4.59244e-05	0	0.0113644	0.00584805	0.00362688	0.00266926	0.00286962	0.0093048
CTCFL	6	1.45703e-33	-7.27017e-06	8.59101e-05	0	0.0199267	0.0022153	0.0197388	0.1128	0.00611538	0.00304684
MPZ	6	1.47391e-33	0.000536973	0.000493551	0	0.0411336	0.0302839	0.0065266	0.00398233	0.00480575	0.00108353
ZNF668	6	1.48781e-33	1.32936e-05	0.00014158	0	0.0326738	0.172627	0.00998435	0.00289203	0.00628844	0.00390712
RAI1	6	1.5419e-33	-0.000759572	0.000833628	0	0.000494295	0.00199516	0.00381245	0.0164474	0.402559	0.000724273
C21orf88	6	1.57922e-33	4.82371e-05	0.000111149	0	0.0201104	0.00179689	0.0046706	0.00503278	0.00993081	0.00305905
KIAA0040	6	1.61998e-33	-3.41573e-05	8.22817e-05	0	0.0181296	0.002574	0.0199511	0.00459455	0.00375818	0.00275665
OR2AE1	6	1.63646e-33	-2.03142e-05	0.000156871	0	0.0350051	0.0066183	0.00225308	0.00827887	0.00274711	0.00288252
BATF3	6	1.67838e-33	8.62942e-06	0.000110803	0	0.0242171	0.00840758	0.00164316	0.00462625	0.00742735	0.00752323
ACY3	6	1.73046e-33	-3.03473e-05	0.00014828	0	0.0326392	0.00916456	0.00697379	0.00213367	0.00886534	0.0040682
ZNF582	6	1.73585e-33	-2.43523e-05	0.000113648	0	0.0255863	0.0156748	0.00489481	0.00544094	0.00935947	0.00365942
ELSPBP1	6	1.74404e-33	-7.76411e-05	0.000156368	0	0.0343374	0.010955	0.0236608	0.00581913	0.035542	0.00208118
CCDC173	6	1.85039e-33	1.96321e-05	0.000121628	0	0.0273965	0.042888	0.044031	0.00205794	0.00445871	0.00323995
LZIC	6	1.85205e-33	-2.19615e-05	0.000254836	0	0.0557667	0.0140776	0.0130596	0.0527479	0.00680333	0.00578789
HSPB3	6	1.86227e-33	-0.000254159	0.00025001	0	0.0243957	0.0397184	0.00206651	0.00272684	0.00716151	0.00180339
ATAD2	6	1.90134e-33	0.00168549	0.000960875	0	0.00109739	0.00198615	0.39628	0.00457318	0.00807664	0.000713232
RBKS	6	1.97688e-33	2.93472e-06	0.000148185	0	0.0315277	0.00300531	0.00364138	0.00453774	0.00252993	0.00771421
MTIF3	6	2.04809e-33	2.15232e-05	0.000109131	0	0.0232355	0.00360055	0.00354557	0.00255406	0.017512	0.00441703
ZNF428	6	2.15515e-33	-1.38056e-05	0.000128973	0	0.0263093	0.00230952	0.00422384	0.0101424	0.00262724	0.0163342
LRG1	6	2.40209e-33	-7.63199e-05	0.000220416	0	0.0410969	0.475999	0.0115763	0.0027649	0.00400779	0.00341842
GRPEL1	6	2.49447e-33	0.000218178	0.00026671	0	0.0295675	0.00182462	0.0162433	0.00442188	0.00498018	0.00221681
IDH2	6	2.59658e-33	3.79833e-06	0.000131775	0	0.0277693	0.00521406	0.0383064	0.0032277	0.0222094	0.0065746
PTDSS1	6	2.59975e-33	-0.000360353	0.000452565	0	0.0267377	0.00357602	0.00292	0.00725484	0.00244705	0.000858586
RNASE12	6	2.6054e-33	-2.40053e-05	0.000110702	0	0.0238224	0.00518705	0.00232925	0.00475278	0.00458982	0.01712
TMEM179B	6	2.74589e-33	2.53037e-05	0.00018735	0	0.0383816	0.00765977	0.0155287	0.0130047	0.00618673	0.00510958
TMEM223	6	2.74589e-33	2.53037e-05	0.00018735	0	0.0383816	0.00765977	0.0155287	0.0130047	0.00618673	0.00510958
C2orf43	6	2.79076e-33	-0.000403349	0.000400602	0	0.03242	0.00927097	0.0163652	0.00477939	0.00208184	0.00135765
MRO	6	2.8221e-33	-0.000256869	0.000309155	0	0.0237597	0.00318007	0.00422447	0.00564441	0.00492506	0.00125361
LCMT1	6	3.06724e-33	6.05163e-05	0.000101977	0	0.0199529	0.00248931	0.0078855	0.024819	0.00815536	0.00236257
TMEM200B	6	3.13113e-33	-1.43925e-05	0.000194836	0	0.0378338	0.00206751	0.00429802	0.00653512	0.00311367	0.00810579
SOX1	6	3.18346e-33	-0.000184971	0.000188548	0	0.0147624	0.00400614	0.00491631	0.0033779	0.00494399	0.00132241
PCGF3	6	3.19345e-33	-7.81591e-05	0.000150832	0	0.0290432	0.00235356	0.00331328	0.0043704	0.0695345	0.00319828
NDUFA13	6	3.26178e-33	-0.000105295	0.000185955	0	0.0306491	0.0114594	0.00276566	0.00879277	0.302753	0.00164471
PPEF2	6	3.26548e-33	-0.000745885	0.000528451	0	0.0352708	0.00447944	0.00133749	0.023817	0.00527054	0.00145568
STEAP1B	6	3.39791e-33	-0.000453583	0.000357045	0	0.0333025	0.0171082	0.130207	0.00309356	0.00257642	0.00127308
GALNT11	6	3.49917e-33	-3.84199e-05	0.000135646	0	0.0258678	0.0581693	0.0316993	0.00245865	0.00731155	0.0077344
NDUFV1	6	3.54691e-33	2.9518e-05	0.000138617	0	0.0100304	0.00387235	0.467057	0.00202439	0.38796	0.00472727
PRSS36	6	3.71745e-33	-9.80659e-06	0.000155938	0	0.03071	0.00971043	0.00782003	0.0160628	0.00319672	0.0137496
MT1M	6	4.0204e-33	-3.38446e-05	0.000119882	0	0.0218467	0.00218673	0.0430249	0.094218	0.143684	0.00889615
STK24	6	4.08171e-33	-0.00019396	0.000313976	0	0.00129248	0.00967283	0.226743	0.00169004	0.00479481	0.0013064
SLC7A4	6	4.1989e-33	4.06985e-05	0.000142836	0	0.0268343	0.00784054	0.00534698	0.0304228	0.00668275	0.00252804
POLR1B	6	4.44031e-33	0.000217688	0.000245538	0	0.0266049	0.0136462	0.00306469	0.00402887	0.00223513	0.0022739
ASB16	6	4.50546e-33	-0.000830732	0.000574277	0	0.0381683	0.0100321	0.00181496	0.0143079	0.00182206	0.001718
PRCC	6	4.61229e-33	-0.000146998	0.000315251	0	0.0293999	0.0300448	0.00595387	0.00196682	0.0905821	0.00176383
SPINK6	6	4.66753e-33	-3.5611e-05	0.0001249	0	0.0217085	0.00856538	0.0288579	0.00283841	0.00754253	0.0100157
OR10A2	6	5.07456e-33	1.789e-05	9.15475e-05	0	0.0164246	0.00427767	0.00790387	0.00454658	0.00752875	0.00180301
GTF2E2	6	5.46374e-33	-7.25041e-05	0.00012465	0	0.0217998	0.00251065	0.0183541	0.00634131	0.0663281	0.00202537
PACSIN3	6	5.52566e-33	0.000371971	0.000357265	0	0.0103461	0.00299845	0.00359434	0.0100464	0.44018	0.00151642
ANKRD23	6	5.6546e-33	0.00192202	0.00185938	0	0.0761404	0.00481727	0.00631394	0.00259843	0.00765348	0.000618894
ALOXE3	6	5.65623e-33	0.000415936	0.000127421	0	0.000902888	0.00199332	0.00432251	0.0585534	0.224111	0.235157
DSE	6	6.06764e-33	0.000259411	0.000508964	0	0.0197	0.00205434	0.00543197	0.00695585	0.0544819	0.000605955
POLR1A	6	6.16631e-33	0.000488762	0.00089596	0	0.0325024	0.00378657	0.0097477	0.00473814	0.0285223	0.000412407
MAP3K10	6	6.2458e-33	-0.000496951	0.000833753	0	0.0422592	0.00212126	0.0295179	0.00908615	0.0488267	0.000972482
SASH1	6	6.37464e-33	-7.32763e-06	4.85434e-05	0	0.00968707	0.02069	0.0342851	0.00471881	0.00241022	0.0140465
KIF3C	6	6.68557e-33	3.31613e-05	0.000165516	0	0.0284043	0.00208665	0.010391	0.00299642	0.00620535	0.00341104
NUDT8	6	7.12804e-33	-5.44794e-06	0.000146819	0	0.0246787	0.00838774	0.0136334	0.00194211	0.00826419	0.0035117
PTPRB	6	7.19665e-33	-0.000354408	8.12618e-05	0	0.000725219	0.00181325	0.00316633	0.0088327	0.00986915	0.165699
ADAMTS19	6	7.30569e-33	0.000209906	0.000186477	0	0.0144906	0.062116	0.00811368	0.0108013	0.00326703	0.00129947
EIF4E1B	6	7.44526e-33	0.000325043	0.000379971	0	0.0285839	0.00638244	0.0747244	0.00264882	0.00805251	0.00131155
MREG	6	7.75688e-33	1.94943e-05	8.30006e-05	0	0.0124417	0.00266071	0.00517427	0.00463757	0.0041983	0.0021685
TPBG	6	7.77717e-33	0.000129923	0.000163628	0	0.013636	0.00209703	0.00493692	0.00874934	0.0121916	0.00170825
MT1E	6	7.81407e-33	-2.96984e-05	0.000121091	0	0.0169808	0.0022023	0.0900535	0.0254444	0.0117166	0.0272461
TPRA1	6	7.82598e-33	-2.94239e-05	5.69857e-05	0	0.00732985	0.0216965	0.00619235	0.00887594	0.209485	0.0145349
FETUB	6	7.98719e-33	0.000489706	0.000591411	0	0.0282634	0.00274573	0.004734	0.00944244	0.00667886	0.000812173
GLUL	6	8.36705e-33	5.30054e-06	6.43704e-05	0	0.0106767	0.0105672	0.00198782	0.00520031	0.0163709	0.00390817
NXF1	6	9.11794e-33	3.95205e-05	0.000173954	0	0.0269058	0.0386583	0.00847249	0.103492	0.0248771	0.0112554
MX1	6	9.19236e-33	-3.60302e-06	0.000105889	0	0.0174711	0.00921561	0.0236049	0.00837028	0.00646695	0.00480137
NOP2	6	9.37432e-33	-0.00050017	0.000495113	0	0.000971612	0.0115702	0.0023487	0.474155	0.00756527	0.000934355
L3HYPDH	6	9.54094e-33	-5.72846e-05	0.000120025	0	0.0186354	0.00785365	0.00601332	0.0176084	0.00934957	0.00345743
NDUFV2	6	9.682e-33	3.74417e-05	5.23511e-05	0	0.00768959	0.00234084	0.0367801	0.0245513	0.00621411	0.00215156
SH2D2A	6	9.82282e-33	-1.88133e-05	0.000143911	0	0.0227294	0.0141487	0.0112804	0.00429495	0.0188944	0.00268184
ORMDL2	6	9.89539e-33	4.26445e-05	0.000368915	0	0.0573811	0.00577068	0.003764	0.00746908	0.00810353	0.00292556
CREBRF	6	1.00498e-32	-2.6351e-05	0.000122723	0	0.0188898	0.0102564	0.00576661	0.00427594	0.0115466	0.00569332
GPR128	6	1.05395e-32	0.000362263	0.00051307	0	0.0133106	0.00356137	0.162772	0.0517518	0.00515835	0.000853717
TM9SF3	6	1.085e-32	2.78124e-05	9.73309e-05	0	0.00891267	0.0033093	0.0801738	0.00360183	0.0708179	0.267874
RPA2	6	1.10333e-32	4.53586e-05	0.000142297	0	0.0211582	0.0110048	0.00387667	0.00181427	0.00368711	0.00863073
KRT35	6	1.14571e-32	4.88087e-05	9.95268e-05	0	0.0122689	0.00219208	0.00278444	0.0170016	0.00340382	0.0399682
MFF	6	1.16076e-32	-4.21348e-05	0.000128512	0	0.0199086	0.0172884	0.00340575	0.0164168	0.127972	0.00285935
ANG	6	1.29426e-32	-2.25543e-05	9.75468e-05	0	0.0131328	0.0125201	0.00640492	0.0211417	0.0193476	0.0192406
NLRP14	6	1.30785e-32	0.000501339	0.000486749	0	0.0245642	0.00313475	0.00826566	0.00299687	0.0187745	0.00100158
DENND2D	6	1.31765e-32	0.000129839	0.000257894	0	0.0141125	0.00225383	0.0252335	0.405433	0.0026045	0.00196512
COL1A1	6	1.3298e-32	-7.89754e-05	0.000148133	0	0.0221107	0.00306599	0.0139097	0.150299	0.00472142	0.00190053
MSANTD1	6	1.33521e-32	-9.43482e-06	0.000151635	0	0.0221483	0.00465182	0.0459601	0.0104842	0.00580538	0.00390763
OR5AS1	6	1.45198e-32	-7.01258e-05	0.000132127	0	0.0189199	0.00706855	0.0143061	0.00766935	0.0102458	0.00220244
P2RX6	6	1.48443e-32	7.4402e-05	0.000147286	0	0.0209673	0.00690075	0.00298017	0.0163408	0.00212364	0.00433185
CCDC90B	6	1.72782e-32	7.46165e-05	0.000103787	0	0.0143442	0.0128901	0.00487522	0.03733	0.00320846	0.00165804
MCMDC2	6	1.78955e-32	1.20814e-05	0.000460916	0	0.0642035	0.00950038	0.0057741	0.0144254	0.124793	0.00560424
CBLB	6	1.80917e-32	1.02482e-05	8.11349e-05	0.0976505	0.00832036	0.00282599	0.00283608	0.00281303	0.0278498	0.00280474
PTPLAD2	6	1.82594e-32	-0.00023116	0.000228856	0	0.0148411	0.0339356	0.00540689	0.0365673	0.00260524	0.00139269
EMC1	6	1.86208e-32	-0.000378698	0.000385491	0	0.0230076	0.00638365	0.00576998	0.00186957	0.0174601	0.0016347
FAM198A	6	1.8735e-32	-2.53575e-05	0.000116187	0	0.0161427	0.00698938	0.0333135	0.197041	0.00260041	0.0022642
RSBN1L	6	1.8739e-32	-0.00057428	0.000800852	0	0.00143231	0.0174259	0.257068	0.00798331	0.00271041	0.00057265
MYO1F	6	1.91118e-32	0.000492982	0.000685528	0	0.00313158	0.0016797	0.386114	0.0215484	0.00785173	0.0018258
FAM49B	6	1.96906e-32	5.2243e-05	9.82808e-05	0	0.0130349	0.00237195	0.00282987	0.00254706	0.00983572	0.00474876
CABS1	6	2.00584e-32	1.15756e-06	0.00011765	0	0.0165726	0.00419971	0.00721155	0.00407716	0.0187156	0.00749894
PLA2G2E	6	2.0343e-32	-5.66951e-05	0.000128823	0	0.0172644	0.0110074	0.00258316	0.00210496	0.0274389	0.0042418
EPGN	6	2.12279e-32	1.54671e-06	0.000123153	0	0.0179164	0.0163021	0.00543482	0.00243459	0.0148295	0.0175074
KATNAL2	6	2.17488e-32	0.000339846	0.000360076	0	0.0199679	0.102885	0.0071484	0.00207011	0.0186592	0.00139154
PRM2	6	2.18203e-32	5.09239e-06	0.000111444	0	0.0156739	0.00224537	0.039968	0.00271872	0.00681149	0.00474665
MORC2	6	2.21305e-32	0.000370731	0.000546847	0	0.0237772	0.00517659	0.0039101	0.0024631	0.00345726	0.00107939
PAK2	6	2.24163e-32	-4.6651e-05	0.000124181	0	0.0101335	0.00344154	0.0121552	0.00413558	0.00500503	0.0867138
RBMS2	6	2.25023e-32	8.39391e-06	0.000124958	0	0.0164794	0.00214411	0.00546314	0.0254635	0.0558221	0.00222829
SCN2A	6	2.30482e-32	1.26263e-05	7.0177e-05	0	0.00973749	0.00259481	0.00270252	0.00305936	0.00384262	0.00629455
TCFL5	6	2.31709e-32	0.00070572	0.00102441	0	0.0353702	0.00228665	0.0138253	0.0062295	0.00663987	0.000652046
IDO1	6	2.34405e-32	6.24103e-05	0.000120937	0	0.0158167	0.00497531	0.0169019	0.105103	0.00560311	0.00247497
TRMT112	6	2.37966e-32	-6.96313e-05	0.000137395	0	0.00737537	0.00274662	0.0106305	0.00267777	0.0100113	0.140885
PTGER3	6	2.60385e-32	0.0001997	0.000221874	0	0.0101986	0.00505394	0.00747912	0.00201191	0.0128674	0.0010795
KCNK5	6	2.61752e-32	5.10051e-05	7.5339e-05	0	0.00806693	0.00225179	0.126923	0.0133816	0.0159213	0.00315837
ZCCHC6	6	2.76073e-32	-0.000726191	0.000510031	0	0.00107478	0.00708761	0.00567549	0.453391	0.0136854	0.000747805
C7orf26	6	2.78729e-32	0.00201574	0.00131224	0	0.00187705	0.00153849	0.0018438	0.0171977	0.387479	0.000583962
OR6S1	6	2.83479e-32	2.15895e-05	0.000107285	0	0.0128453	0.0126695	0.00368665	0.295287	0.00166996	0.00482465
SUPT16H	6	2.86087e-32	6.42522e-05	0.000101377	0	0.0127441	0.0190645	0.0063968	0.0036662	0.0146423	0.00177019
FAM216B	6	2.90729e-32	7.18762e-05	0.000101017	0	0.0125499	0.00547756	0.00295915	0.00555249	0.00317867	0.00267991
RAB17	6	3.0544e-32	4.43359e-05	0.00010068	0	0.00725161	0.0018812	0.0058164	0.0030088	0.00388737	0.0753319
IL1B	6	3.1092e-32	2.55688e-06	0.000117357	0	0.0154866	0.00171751	0.00767535	0.00471012	0.0137596	0.00986124
TMPRSS3	6	3.13614e-32	0.000293205	0.000273006	0	0.0136382	0.00444058	0.00185824	0.00349753	0.00587507	0.00164674
DBF4	6	3.17152e-32	5.19132e-05	0.000189379	0	0.0245906	0.0224631	0.00437095	0.00207546	0.00289407	0.0164977
ADAMTSL4	6	3.1761e-32	-0.000643583	0.00070051	0	0.0314887	0.00658624	0.00485499	0.00806907	0.00272685	0.00116467
TBC1D14	6	3.26181e-32	0.000380035	0.000460595	0	0.0176096	0.0231947	0.0130673	0.0035143	0.00483947	0.000954901
IL1F10	6	3.30977e-32	-0.000703135	0.000593979	0	0.000678953	0.00332135	0.170525	0.00224988	0.00709015	0.000455448
FIBP	6	3.31108e-32	5.89096e-05	0.000129527	0	0.0156136	0.00509927	0.0407412	0.00239568	0.105861	0.00432602
CUX1	6	3.62821e-32	-3.98755e-05	7.06208e-05	0	0.00591219	0.0408799	0.00515731	0.00188387	0.00581943	0.0382899
CTBP1	6	3.63547e-32	0.000300444	0.000141161	0	0.0016563	0.494587	0.00298633	0.0170762	0.0099705	0.00200149
TRAF3IP3	6	3.65239e-32	0.000447341	0.000697585	0	0.00113297	0.00448198	0.00577998	0.421754	0.0411509	0.000641202
P4HA3	6	3.79828e-32	-7.19616e-06	0.000121579	0	0.0151721	0.00828615	0.00610223	0.00280665	0.00422943	0.00767992
SLC35E3	6	3.98071e-32	3.63884e-05	0.000158138	0	0.0184793	0.00208064	0.00339851	0.0108994	0.00620881	0.00526592
NTSR2	6	4.13714e-32	0.000852634	0.000588356	0	0.0208616	0.00487973	0.00669384	0.00571089	0.0058144	0.000874202
NLRC5	6	4.20584e-32	4.56701e-05	0.000115387	0	0.0136727	0.003331	0.0104925	0.158788	0.00221663	0.00313878
CYP2A7	6	4.36573e-32	-0.000344285	0.000761482	0	0.0134891	0.00719371	0.00126674	0.00313297	0.148437	0.000572887
MTMR4	6	4.57214e-32	0.000611824	0.000691779	0	0.00153848	0.0109072	0.283846	0.0170348	0.00229711	0.00114807
UFM1	6	4.68129e-32	4.93559e-05	5.13267e-05	0	0.00330427	0.00716435	0.00339636	0.00216956	0.0155461	0.0371982
TCN2	6	4.82134e-32	-0.000630576	0.000664899	0	0.0198036	0.0105665	0.0056997	0.0119345	0.00565225	0.000673031
HCAR3	6	4.82582e-32	-5.8755e-05	0.000163902	0	0.0186006	0.00255242	0.00713777	0.00291655	0.0106532	0.00317524
CILP2	6	4.88669e-32	-0.000463024	0.000521882	0	0.0217254	0.00332489	0.00257827	0.00298602	0.139756	0.00150478
LMOD3	6	4.89694e-32	1.0616e-05	0.000137896	0	0.0157672	0.00511094	0.00476729	0.00270107	0.0113835	0.00214868
SFR1	6	4.93486e-32	-0.000576084	0.000661131	0	0.0245525	0.0107734	0.0189503	0.0027631	0.00570789	0.0010198
ETV4	6	4.98633e-32	5.65779e-05	0.00010536	0	0.0117822	0.00399763	0.0028797	0.00929849	0.0525405	0.00512763
ITGB4	6	5.21528e-32	-8.34307e-05	0.000170098	0	0.00689079	0.00488063	0.00547119	0.00300916	0.00412611	0.159507
PSPH	6	5.38487e-32	-0.000609963	0.000455187	0	0.0202607	0.00675343	0.00383728	0.00441937	0.00218361	0.0014213
PRSS53	6	5.54181e-32	-2.50634e-06	0.000147826	0	0.0165186	0.00426292	0.0164573	0.00268828	0.00678369	0.00416738
PEG3	6	5.67088e-32	6.25062e-05	0.000141549	0	0.0154878	0.00267031	0.00527906	0.00319362	0.00789093	0.00285541
DYDC1	6	5.72272e-32	-0.000240795	0.000278944	0	0.0102972	0.0549786	0.00967945	0.00474021	0.00229748	0.00107995
LEP	6	5.81135e-32	-4.544e-05	0.000104897	0	0.0110419	0.0119825	0.0181573	0.0030168	0.00296593	0.00468137
MCM4	6	5.86378e-32	0.000882616	0.00129637	0	0.0501725	0.00509176	0.00353164	0.0034774	0.00731236	0.00112444
ZMYM5	6	5.87929e-32	3.76212e-05	0.000162455	0	0.0130231	0.0263454	0.0118374	0.00196637	0.00379406	0.0689244
WNT3A	6	6.01183e-32	-0.000212935	0.000308513	0	0.0175143	0.0146245	0.00586814	0.00371042	0.00638473	0.001479
ADAMTS15	6	6.0229e-32	4.79033e-05	0.000109851	0	0.0114636	0.00377663	0.0190635	0.0179148	0.00335184	0.00458345
APCDD1	6	6.028e-32	-5.79668e-05	5.71554e-05	0	0.00617133	0.0109751	0.0063851	0.00296311	0.00463112	0.0016746
FGF20	6	6.22838e-32	1.38852e-05	7.11762e-05	0	0.00870843	0.00511984	0.00205057	0.00401651	0.0039968	0.0138077
VKORC1	6	6.32222e-32	-1.07857e-05	0.000150247	0	0.0124555	0.00323547	0.290695	0.004063	0.00799243	0.00405893
CHST11	6	6.6151e-32	4.59157e-05	5.155e-05	0	0.00450362	0.00598812	0.00419189	0.0119255	0.00262354	0.0139709
C6orf10	6	6.65229e-32	-0.00186813	0.00173905	0	0.0817655	0.00461315	0.00363401	0.0162381	0.00762859	0.00139442
NDUFA9	6	6.73754e-32	2.35781e-06	8.3918e-05	0	0.00894957	0.00299609	0.0110071	0.00812492	0.0104248	0.00203728
ABLIM2	6	6.89317e-32	1.96909e-05	9.66405e-05	0	0.0104541	0.0117231	0.00328014	0.00272885	0.00754736	0.00215186
ARHGAP20	6	7.12953e-32	-0.00101049	0.000765113	0	0.0167429	0.0137889	0.00387549	0.00753719	0.00371269	0.00040234
NDUFV3	6	7.2383e-32	-0.0012403	0.000632283	0	0.0182807	0.00257315	0.00333058	0.00445548	0.00130436	0.000988155
C5orf54	6	7.29778e-32	-0.000150811	0.000121737	0	0.00232798	0.00601114	0.0132924	0.00993255	0.00483593	0.187482
BTNL3	6	7.31209e-32	-0.000115757	0.000177356	0	0.0171643	0.0031552	0.118487	0.0108679	0.00841314	0.00178516
CCDC175	6	7.3272e-32	3.26021e-05	0.000103681	0	0.0100373	0.00470268	0.00782748	0.0171263	0.0100989	0.0143779
ARHGEF18	6	7.39003e-32	-1.53542e-05	0.000125552	0.190329	0.00715962	0.0126968	0.293445	0.00183845	0.00306784	0.00367893
OGN	6	7.50145e-32	-6.45427e-05	0.000160375	0	0.0166363	0.00884666	0.00523303	0.0163909	0.00414402	0.00319723
CLDN20	6	7.69683e-32	7.20678e-05	0.000111139	0	0.0111783	0.00187383	0.00340617	0.0110369	0.00439571	0.00459678
ARL1	6	7.70004e-32	-0.00113346	0.00070999	0	0.00801316	0.0253489	0.00122852	0.00302195	0.346307	0.00128889
IDNK	6	7.80428e-32	6.08178e-05	0.000160337	0	0.0160162	0.00344741	0.0213993	0.0206384	0.00674534	0.00480809
TNFRSF10B	6	7.98367e-32	-3.27938e-05	0.000123651	0	0.0120583	0.00220444	0.00514625	0.0151026	0.00546307	0.0104887
NUCB2	6	8.09373e-32	-5.60419e-05	9.69214e-05	0	0.00924995	0.0107035	0.00900951	0.00159795	0.00476953	0.00868896
C8orf44-SGK3	6	8.30608e-32	9.00088e-05	0.000314385	0	0.0318755	0.00756676	0.00787566	0.00350002	0.0162945	0.00404163
GPR148	6	8.37892e-32	-0.00117498	0.00112339	0	0.0444188	0.00689089	0.018617	0.00421686	0.00200813	0.00135138
KRTAP3-1	6	8.47584e-32	-4.68334e-05	0.000158907	0	0.0203396	0.00471806	0.286881	0.00604772	0.00248601	0.00372522
WFDC2	6	8.65973e-32	-0.000192256	0.00072418	0	0.000628431	0.00301179	0.22603	0.00870145	0.0127632	0.00106368
DTX2	6	8.70968e-32	6.18365e-06	0.000203007	0	0.020852	0.00362499	0.0036236	0.00220351	0.00475521	0.00402847
TEX14	6	8.80648e-32	0.000383539	0.000334457	0	0.0149674	0.0119493	0.002343	0.00352495	0.00324875	0.00168644
FABP7	6	9.23594e-32	-1.35283e-05	0.000107486	0	0.011903	0.00393968	0.00875359	0.00698699	0.115012	0.00799595
FPGT	6	9.28536e-32	-3.84681e-06	0.000184434	0	0.0194054	0.0163037	0.0113395	0.0405806	0.00314525	0.0100429
MRTO4	6	9.3021e-32	6.33579e-06	0.000115203	0	0.0125102	0.0241871	0.00957951	0.00202037	0.00738703	0.0113954
NPVF	6	9.32473e-32	4.96006e-05	0.000329591	0	0.00031056	0.0027664	0.00479565	0.00448015	0.22481	0.00199208
IGFBP4	6	9.35272e-32	4.95849e-06	0.000217654	0	0.0219385	0.00420049	0.00495727	0.00374014	0.00266218	0.00335088
MNX1	6	9.54273e-32	0.000544546	0.00132155	0	0.0252504	0.00174751	0.00336848	0.0196046	0.00489952	0.000389266
BRD8	6	9.56495e-32	-5.12015e-05	0.000169794	0	0.0155296	0.00280806	0.00678884	0.00665728	0.00320065	0.0203027
SOWAHB	6	9.58128e-32	8.22594e-05	0.000138211	0	0.01367	0.00523517	0.00906223	0.0108495	0.016704	0.00209024
NFX1	6	9.58587e-32	0.00106141	0.000848523	0	0.018725	0.00379918	0.0130387	0.00168736	0.0259172	0.000632782
PPIC	6	9.71131e-32	-0.000425554	0.000342315	0	0.00455078	0.46179	0.00600399	0.0190947	0.00278927	0.00121881
CPN2	6	9.78356e-32	-1.06492e-05	0.000171334	0	0.0175472	0.00506426	0.0133586	0.00258338	0.00593418	0.00978424
MT1B	6	9.88707e-32	2.11958e-05	0.000121183	0	0.0144734	0.00232315	0.0197139	0.00515806	0.0194003	0.0370968
OR4K13	6	9.90255e-32	0.000341296	0.000281678	0	0.0117378	0.00178987	0.00302855	0.00340653	0.00542525	0.00229704
SLFN12L	6	1.02814e-31	-0.000290884	0.000530407	0	0.0156423	0.00239894	0.00405616	0.00432383	0.00636062	0.000946794
IGFBPL1	6	1.02828e-31	0.000338198	0.000326877	0	0.0132521	0.0209752	0.00364828	0.00274508	0.00420419	0.00140297
ALG8	6	1.05191e-31	-2.79258e-05	0.000118794	0	0.0103818	0.00249993	0.0034616	0.00824408	0.102668	0.002074
OR11H6	6	1.10484e-31	0.000557835	0.000545244	0	0.0170625	0.00633172	0.0427585	0.014731	0.034865	0.000745484
GSPT1	6	1.11511e-31	-0.000433989	0.000398224	0	0.0150605	0.00307411	0.0308671	0.00329784	0.00276643	0.00153087
AKR7A3	6	1.11853e-31	-4.98749e-07	0.000111256	0	0.0118779	0.00565187	0.00472769	0.00248556	0.0024043	0.0150336
SCARF2	6	1.12207e-31	-0.000480011	0.000575743	0	0.0193529	0.00704826	0.00762323	0.00797621	0.0195505	0.00104168
CTSW	6	1.13957e-31	7.26393e-05	0.000130621	0	0.0115957	0.00450158	0.0559396	0.00284716	0.0223542	0.00372047
CNNM3	6	1.14064e-31	0.00230765	0.00193093	0	0.0425634	0.00601943	0.00284929	0.0024558	0.00628459	0.000590947
RRNAD1	6	1.14235e-31	-6.0612e-05	0.000233393	0	0.0150042	0.0432525	0.00397204	0.00242979	0.0112639	0.00189681
NMNAT1	6	1.14351e-31	9.80624e-06	0.000257466	0	0.0257342	0.0122041	0.00472146	0.0127977	0.00473313	0.0142994
VAT1L	6	1.14618e-31	-0.000166687	0.000266106	0	0.00113033	0.00473812	0.105812	0.00543665	0.00737721	0.00106221
ATP8B2	6	1.18746e-31	5.42081e-05	8.11288e-05	0	0.00694119	0.00221957	0.00722818	0.0367747	0.00368913	0.0093582
PVRL1	6	1.20965e-31	-3.7284e-05	6.55295e-05	0	0.00568975	0.00388265	0.00571386	0.002269	0.0023942	0.00866129
ZFP14	6	1.24251e-31	-0.00059651	0.000485851	0	0.0204517	0.00620539	0.0750157	0.0254784	0.00484275	0.00103482
GIF	6	1.25089e-31	0.00194979	0.00151615	0	0.0513002	0.01034	0.00558149	0.00164397	0.00546901	0.00134213
IFNGR1	6	1.25735e-31	-0.000138025	0.000504717	0	0.0111532	0.00869333	0.00387024	0.00558128	0.00175998	0.00059484
SLC25A29	6	1.26695e-31	2.41032e-05	0.000176139	0	0.0168212	0.0726707	0.0031751	0.0353731	0.00704234	0.00414482
DNAH12	6	1.38049e-31	-0.000840534	0.000648668	0	0.00533434	0.00636607	0.00165619	0.00372874	0.19771	0.000573039
MKNK2	6	1.38444e-31	-4.56427e-05	0.000310712	0	0.0282299	0.00778574	0.0841218	0.0511912	0.00418634	0.00406572
C4orf36	6	1.38643e-31	2.54584e-05	0.000147178	0	0.0138644	0.00310158	0.010878	0.00796255	0.00499816	0.0021087
SYT1	6	1.40462e-31	-4.65962e-05	6.12813e-05	0	0.00539764	0.0775892	0.00381761	0.00167668	0.0448825	0.00444766
LMO3	6	1.46565e-31	0.000396869	0.000366715	0	0.00840381	0.0126941	0.00567685	0.00330542	0.00992451	0.000726082
MBOAT1	6	1.46706e-31	-1.26121e-05	7.04879e-05	0	0.00660523	0.00645252	0.00316277	0.00478849	0.00486687	0.00239844
ARHGAP10	6	1.47107e-31	-4.62268e-05	0.000100578	0	0.00840847	0.00164732	0.0155662	0.0112391	0.0264797	0.014836
RNF17	6	1.57118e-31	-2.52407e-05	9.31062e-05	0	0.00853556	0.00948221	0.012153	0.00459623	0.00168525	0.00386869
ZNF576	6	1.59951e-31	3.0367e-05	0.000130062	0	0.0123145	0.00218122	0.00486416	0.00836319	0.0035014	0.00949725
CCDC168	6	1.63433e-31	4.08688e-05	0.00011871	0	0.01104	0.00179005	0.00386696	0.00394149	0.0150385	0.007279
CRTAP	6	1.64689e-31	1.78505e-05	0.000111959	0	0.00962193	0.0028435	0.0734468	0.00300908	0.00770207	0.00574741
MX2	6	1.67032e-31	2.49924e-05	0.000105919	0	0.00984719	0.00202135	0.00410736	0.00947326	0.00360955	0.00598576
FOXM1	6	1.68367e-31	0.000345501	0.000377641	0	0.0165442	0.00849477	0.0170613	0.00167327	0.00734896	0.0019817
GPR20	6	1.72861e-31	0.000482863	0.000153197	0	0.00102045	0.491343	0.0481465	0.00201598	0.0120322	0.00358595
PARD3	6	1.75621e-31	0.000317707	0.000344954	0	0.00508285	0.0243183	0.00243939	0.00547167	0.00249957	0.000386736
MRPL24	6	1.80644e-31	-8.14821e-05	0.000264353	0	0.0131967	0.3093	0.00444764	0.00234912	0.0109259	0.00184678
TNC	6	1.81985e-31	-0.000198818	0.000266304	0	0.00761587	0.00400604	0.00400513	0.0538413	0.0442655	0.00105923
SNX32	6	1.8873e-31	-5.13401e-05	0.000128433	0	0.00929107	0.00639807	0.00408583	0.00336268	0.108336	0.0201849
RECQL	6	1.89405e-31	-0.000177104	0.000214083	0	0.00754673	0.00219963	0.0496728	0.0133952	0.00931059	0.0015072
PDZD8	6	1.9007e-31	5.79923e-05	0.000101728	0	0.00823392	0.00245021	0.00387408	0.0157594	0.00458221	0.00753251
PNN	6	1.90533e-31	6.4276e-05	0.000148039	0	0.00982759	0.00866168	0.00758304	0.012951	0.00292833	0.0413465
ACAD8	6	1.93576e-31	5.80326e-05	0.000133284	0	0.0107437	0.0186099	0.011836	0.00532796	0.0097561	0.00910529
GLS2	6	1.93581e-31	3.30206e-05	0.000146419	0	0.00759607	0.016874	0.00246884	0.00253319	0.0092669	0.0715891
ADAD2	6	1.96215e-31	0.000564723	0.000530255	0	0.00182403	0.0115529	0.00337304	0.00241001	0.234399	0.000612553
AIFM3	6	1.9892e-31	1.39187e-05	0.000149664	0	0.0134074	0.00440996	0.0039833	0.00279319	0.0606809	0.00366755
ZNF415	6	2.01786e-31	0.000603682	0.000534589	0	0.015511	0.00515589	0.00516994	0.00492841	0.0324561	0.00101724
NCBP2	6	2.03207e-31	0.000192363	0.00014953	0	0.0023712	0.0122238	0.407697	0.00229744	0.0202543	0.0168811
HINT2	6	2.07649e-31	0.000446105	0.000157793	0	0.000842576	0.00440143	0.00236166	0.0349428	0.00486939	0.141322
TMEM241	6	2.12453e-31	0.000368628	0.000335475	0	0.0129735	0.0036633	0.00247276	0.00185623	0.00790635	0.00253801
FIP1L1	6	2.17498e-31	-3.30964e-06	0.000121315	0	0.0102705	0.0041972	0.0100158	0.0131892	0.00437538	0.00210593
DNAH2	6	2.22183e-31	-0.000233753	0.000551571	0	0.0153494	0.00909732	0.0018439	0.00657844	0.014242	0.00108097
MSMO1	6	2.23473e-31	-0.000220328	0.000365542	0.160979	0.0131503	0.00591813	0.0165178	0.00218964	0.00281645	0.00178451
GPR171	6	2.23897e-31	-1.43434e-05	0.000126235	0	0.0111549	0.0105671	0.0104992	0.00155403	0.00506677	0.00911579
SVOP	6	2.28611e-31	7.45123e-05	0.000114483	0	0.00842098	0.012028	0.00173507	0.00569846	0.00448226	0.0161303
ILK	6	2.39227e-31	8.77625e-05	0.000127271	0	0.0102974	0.011454	0.00384847	0.00591104	0.00518353	0.00284323
DYRK2	6	2.45651e-31	0.00047214	0.000378235	0	0.00643645	0.161394	0.00553633	0.0021412	0.00401078	0.00066804
ZNF646	6	2.56294e-31	-7.92417e-06	0.000150398	0	0.0123927	0.00345283	0.0103304	0.00277857	0.0163202	0.00365932
ANO7	6	2.61816e-31	-0.000562455	0.000755703	0	0.0164504	0.00227585	0.00546567	0.0200403	0.017284	0.000686144
CLPSL1	6	2.64408e-31	-0.00101236	0.000670153	0	0.00212899	0.0402313	0.192701	0.00200187	0.00607497	0.000811702
KATNAL1	6	2.67405e-31	5.52498e-05	6.24743e-05	0	0.00385234	0.00226699	0.0135911	0.00216451	0.00980882	0.0198846
NKX2-5	6	2.73759e-31	-1.97753e-05	0.000107108	0	0.00904388	0.0132974	0.00868513	0.0826479	0.00180411	0.00857097
DTL	6	2.74942e-31	-4.39995e-06	9.8952e-05	0	0.00830598	0.00222422	0.00540619	0.00443261	0.0050672	0.00331871
SERAC1	6	2.80177e-31	5.21923e-05	0.000106642	0	0.00756224	0.00659171	0.00293002	0.0513402	0.00208617	0.0149846
KCNN1	6	2.83852e-31	-0.000760025	0.000688217	0	0.0194249	0.00215752	0.00398892	0.00288396	0.0269181	0.00118442
POLR3F	6	2.868e-31	0.000444306	0.000539109	0	0.015123	0.00356812	0.00317023	0.00672156	0.00225297	0.00120834
RBPMS	6	2.94712e-31	-4.69744e-05	8.48736e-05	0	0.00608253	0.00666607	0.137551	0.0087707	0.00234798	0.0139122
LGALS4	6	3.04699e-31	-0.000323169	0.000531466	0	0.0177628	0.00260205	0.00846561	0.00691002	0.00373218	0.00142534
CEP55	6	3.17412e-31	1.65535e-05	0.000105867	0	0.0115253	0.00357137	0.0130678	0.0031829	0.00320621	0.0433324
CWC25	6	3.21548e-31	2.62213e-05	0.00012709	0	0.0104245	0.0020403	0.00435492	0.0025223	0.0407867	0.00538305
OPN3	6	3.22597e-31	6.69347e-05	0.00013397	0	0.0107612	0.00211515	0.0462351	0.0241471	0.00467179	0.00347028
SRRM5	6	3.25699e-31	-4.96677e-06	0.000136671	0	0.0111471	0.00205736	0.00521639	0.00342793	0.0405907	0.00810295
WWOX	6	3.32299e-31	-0.000264996	0.000178419	0	0.00120366	0.00263345	0.00161077	0.00295014	0.123171	0.000929442
AQPEP	6	3.33203e-31	-0.000141213	0.000584772	0	0.0128908	0.00470992	0.00182847	0.0217309	0.0343357	0.000722445
BTC	6	3.3767e-31	6.29932e-05	7.39824e-05	0	0.00566944	0.00357441	0.0130381	0.00525491	0.00619821	0.00258539
GJA5	6	3.49745e-31	9.44601e-05	0.00010187	0	0.00334047	0.00506494	0.0144721	0.0112167	0.013243	0.0646758
MIP	6	3.52744e-31	1.157e-05	0.000152877	0	0.0129591	0.0128452	0.00621193	0.00178086	0.0246431	0.0174627
C1orf74	6	3.61381e-31	0.000447021	0.000476973	0	0.0144594	0.00234133	0.0183322	0.00989693	0.0054744	0.00116149
DUSP18	6	3.66195e-31	-7.49742e-05	0.000109844	0	0.00807369	0.00405647	0.00341927	0.006288	0.00404703	0.0037549
IL17REL	6	3.73726e-31	6.94693e-06	0.000206415	0	0.0161087	0.00523706	0.00510621	0.0117926	0.0041653	0.00616119
EMC7	6	3.74937e-31	-3.50954e-05	0.000155781	0	0.0134667	0.00478064	0.0141455	0.00234376	0.0238608	0.0200185
COL9A3	6	3.81627e-31	0.000769725	0.000894949	0	0.0209479	0.00254341	0.0147673	0.0426491	0.00904159	0.00077739
SP1	6	3.81917e-31	0.000615116	0.00064144	0	0.0195172	0.00426009	0.0507064	0.00199431	0.0229387	0.00120055
COL4A1	6	3.83346e-31	-2.55404e-05	6.36105e-05	0	0.0055568	0.0254818	0.00804939	0.0152127	0.0051355	0.00978281
PPIB	6	3.85798e-31	-0.000220648	0.000436602	0	0.0201781	0.00682664	0.00258595	0.00986938	0.00508549	0.00173012
MEDAG	6	3.86822e-31	8.30943e-05	0.000109499	0	0.0068019	0.0505104	0.108231	0.00590251	0.0103754	0.00265902
DEK	6	3.90378e-31	0.00131384	0.000659894	0	0.0114462	0.00147871	0.00149145	0.0106395	0.00348323	0.000546293
MRGPRX2	6	3.92553e-31	-8.53065e-05	9.47253e-05	0	0.00693782	0.00372654	0.00230923	0.0263889	0.00684601	0.00218632
SNAPC3	6	4.14556e-31	7.96046e-05	0.000111392	0	0.00783498	0.00539425	0.00524517	0.00584819	0.00263636	0.00522628
GPX3	6	4.16025e-31	7.42317e-06	9.28986e-05	0	0.00706764	0.0276241	0.00488991	0.00626072	0.00660784	0.00240956
HMOX1	6	4.17576e-31	-0.0005668	0.000851868	0	0.0170803	0.118075	0.0176623	0.00917655	0.00623409	0.000721166
CPD	6	4.30962e-31	2.9105e-05	0.000115345	0	0.00965816	0.00433731	0.0351423	0.00519769	0.00892436	0.010403
COL5A3	6	4.43777e-31	2.55311e-05	0.000132054	0	0.0111578	0.00485167	0.0116644	0.00700247	0.0806645	0.0147239
IGF2BP3	6	4.44134e-31	0.000658766	0.000506677	0	0.0124244	0.0633616	0.00297324	0.0386269	0.0708601	0.000791167
PLA2G4F	6	4.44946e-31	-1.82514e-05	0.000109885	0	0.00845519	0.0295225	0.00494213	0.0048956	0.00490521	0.00546288
SSH2	6	4.47483e-31	-4.76554e-05	0.000133099	0	0.0101867	0.00496387	0.00333379	0.0059185	0.00529991	0.00723327
USP49	6	4.51772e-31	-0.000131178	0.000207818	0	0.0120813	0.00520663	0.123282	0.00295201	0.0102861	0.00162962
SUPT7L	6	4.56344e-31	0.000381339	0.000411282	0	0.0151312	0.00453072	0.00277212	0.0041805	0.00572217	0.00169329
SPRYD4	6	4.60197e-31	3.66852e-05	0.000150353	0	0.00875159	0.0246962	0.00581623	0.00190093	0.0152419	0.0331657
SSSCA1	6	4.65531e-31	-1.78114e-05	0.000150781	0	0.0112126	0.00234011	0.00772988	0.0233975	0.00586743	0.00241796
ACIN1	6	4.72181e-31	-7.08286e-05	0.000121824	0	0.00867297	0.0028974	0.0047454	0.00279005	0.00444297	0.00303681
SLC25A1	6	4.74698e-31	0.000437732	0.000742733	0	0.00118647	0.0138662	0.00499638	0.00366783	0.308434	0.000900355
UQCRC2	6	4.80803e-31	-1.39019e-05	0.00028154	0	0.0213543	0.00350598	0.0413185	0.00458341	0.00192284	0.00909452
PARP16	6	4.81026e-31	-4.307e-05	0.000123646	0	0.00966466	0.00388183	0.020393	0.0026678	0.00212734	0.00748788
TNFRSF10C	6	4.82075e-31	4.58894e-05	0.000145703	0	0.0109129	0.00198752	0.00372482	0.0413045	0.00445459	0.00587318
CASP6	6	4.88146e-31	-0.000100782	0.000125556	0	0.00881049	0.0034924	0.0106951	0.0116181	0.00649309	0.00171192
C1orf35	6	4.90565e-31	-0.000130114	0.000153306	0	0.0100619	0.0167067	0.0285652	0.00903596	0.12566	0.00157529
FOXF1	6	4.94124e-31	-4.78065e-05	5.56516e-05	0	0.00383978	0.00649495	0.00832148	0.00222826	0.00457181	0.00389156
NUDT2	6	5.07621e-31	0.00156746	0.000794112	0	0.0121589	0.234803	0.0026676	0.00163537	0.00170481	0.0008729
RNF41	6	5.08566e-31	4.04895e-05	0.000284184	0	0.0206315	0.00204995	0.00587616	0.0442665	0.00871194	0.00478252
KRT80	6	5.12691e-31	-8.86717e-05	0.000116151	0	0.00876855	0.00240627	0.0305085	0.0131114	0.0671768	0.00169617
SLC10A2	6	5.18207e-31	-2.45814e-05	3.42728e-05	0	0.00379164	0.00364817	0.0117316	0.00655495	0.00881806	0.0167923
WDR77	6	5.20005e-31	5.92001e-06	0.000164684	0.157634	0.0076225	0.00289564	0.00218035	0.00684218	0.0217575	0.00247702
CACNG8	6	5.47427e-31	0.000514525	0.000588919	0	0.021391	0.0122841	0.00382537	0.00285366	0.00178536	0.00326965
C17orf105	6	5.47593e-31	-0.00013344	0.000320304	0	0.0115228	0.00529138	0.0336571	0.0138308	0.00224781	0.00176009
C18orf32	6	5.50262e-31	6.01928e-05	0.000162653	0	0.0107891	0.0317239	0.0153798	0.0565698	0.00874258	0.00871803
ZNF496	6	5.70446e-31	0.000158907	0.000317471	0	0.00963711	0.00331574	0.00321176	0.00577715	0.00392253	0.00153205
C9orf72	6	5.87673e-31	-3.66856e-06	9.32855e-05	0	0.00603012	0.00360265	0.00459008	0.00510589	0.00218912	0.00314871
VPS26B	6	6.00424e-31	5.45289e-05	0.000127316	0	0.00739662	0.00515327	0.0667732	0.0139556	0.0041512	0.0096762
LAMC3	6	6.02947e-31	5.71936e-05	0.000123171	0	0.00816744	0.0116334	0.0146291	0.00228798	0.00450131	0.00714036
EIF3L	6	6.11969e-31	9.46478e-05	4.71078e-05	0	0.00159163	0.00308232	0.100734	0.00325621	0.00719217	0.00725164
APOBEC4	6	6.22091e-31	0.00012046	0.000186374	0	0.0126901	0.00753427	0.0070217	0.00365749	0.00715584	0.00182884
SPACA3	6	6.30863e-31	0.000615096	0.000621069	0	0.0127278	0.00732681	0.00315522	0.00588788	0.00360683	0.000842516
COTL1	6	6.35494e-31	7.73245e-05	7.6997e-05	0	0.00407532	0.0022559	0.0685365	0.0230497	0.00353224	0.00540545
MED20	6	6.49596e-31	-0.000386264	0.000392966	0	0.0118429	0.00272049	0.00406195	0.0119237	0.00794297	0.00141485
UBA5	6	6.56078e-31	3.9019e-05	0.000103429	0	0.00759391	0.0178963	0.00595885	0.00458434	0.027871	0.00793679
SERTAD2	6	6.6308e-31	-0.000453768	0.0003728	0	0.0105148	0.00336099	0.0215186	0.00785506	0.0209216	0.00116104
MYO1B	6	6.84968e-31	2.841e-05	8.26351e-05	0	0.0057812	0.00235295	0.00314839	0.0041267	0.00934062	0.00321656
PRDM2	6	6.93247e-31	-0.000137409	0.000115833	0	0.00257846	0.018492	0.0153596	0.0533331	0.00256724	0.00122529
EXOC3L4	6	7.119e-31	-0.000574189	0.000690352	0	0.0406142	0.00199896	0.421763	0.00700441	0.00622948	0.00133604
FAM21A	6	7.18937e-31	0.000545707	0.00113693	0	0.0741632	0.0108238	0.00333094	0.00325295	0.00587362	0.00213033
MMP19	6	7.201e-31	-8.12514e-07	0.000351907	0	0.0399076	0.0027366	0.00761399	0.0065179	0.0112744	0.391805
KRT75	6	7.21679e-31	-0.000679269	0.000635629	0	0.000726436	0.00171357	0.108323	0.0196692	0.00428551	0.000682748
C8orf44	6	7.25713e-31	0.000101251	0.000411981	0	0.0262582	0.00556691	0.0358115	0.00309941	0.020317	0.00868169
CA9	6	7.45164e-31	-0.000154049	0.00036256	0	0.00151741	0.00217767	0.00513819	0.00520951	0.372272	0.00231926
OR52J3	6	7.52681e-31	-0.000267312	0.000712298	0	0.000538309	0.013854	0.0129205	0.00960133	0.196136	0.000606362
SDCBP2	6	7.76886e-31	-0.000281039	0.000279556	0	0.0086541	0.00842737	0.00683137	0.00420767	0.0108053	0.00131984
GNRH1	6	7.77195e-31	7.95511e-05	0.000123022	0	0.00811632	0.00287603	0.0131921	0.00293231	0.0214156	0.00262064
U2AF2	6	7.95763e-31	0.00197784	0.00110633	0	0.0191139	0.00379757	0.00289806	0.00523387	0.00246987	0.000772749
RPH3AL	6	8.0147e-31	0.000258813	0.000518522	0	0.0128735	0.017154	0.00436379	0.0024832	0.00307724	0.00142545
SHCBP1	6	8.04721e-31	0.00178475	0.00154908	0	0.0290031	0.00266887	0.0272789	0.0052342	0.0085555	0.000877199
SMARCD1	6	8.12821e-31	3.27341e-05	0.000141801	0	0.0096346	0.0112487	0.0052001	0.00213551	0.00312036	0.00552276
GLIS3	6	8.16114e-31	-6.42058e-05	3.92672e-05	0	0.00198006	0.0155816	0.0136525	0.00206655	0.00223886	0.00994178
DNAJC14	6	8.39792e-31	-6.18042e-05	0.000344604	0	0.0226458	0.00401872	0.00260497	0.00548922	0.00505182	0.00690881
IFNA21	6	8.5203e-31	-0.000172803	0.000200805	0	0.00811932	0.0436618	0.0131958	0.00284519	0.00184703	0.00251789
TAF10	6	8.53605e-31	9.89146e-05	0.000137361	0	0.0086529	0.0632372	0.00431027	0.0396258	0.00272277	0.00353206
A2M	6	8.55252e-31	-0.000147764	9.38453e-05	0	0.00195226	0.00178646	0.0600135	0.00488828	0.00451753	0.0484302
ATOH1	6	8.57909e-31	-1.24824e-05	0.000432117	0	0.000470774	0.00481497	0.0324882	0.00360662	0.12338	0.000943481
CCT8	6	8.65421e-31	2.12469e-05	0.000139184	0	0.00956868	0.00284547	0.00565565	0.00238713	0.0149893	0.00730467
PBX4	6	8.91675e-31	-0.000379309	0.000610654	0	0.0191768	0.00331987	0.00399084	0.00283922	0.22707	0.000979825
TGOLN2	6	9.08268e-31	-7.32458e-05	0.000108831	0	0.00715969	0.00199491	0.0448705	0.00919379	0.0104062	0.00297298
FAM153C	6	9.11401e-31	-4.98299e-05	0.000170493	0	0.0105563	0.001635	0.00878938	0.00480051	0.0120932	0.00593451
CHFR	6	9.16011e-31	-3.32794e-05	0.000129529	0	0.0115054	0.49457	0.0105114	0.00619477	0.00632842	0.0161438
NOVA1	6	9.1735e-31	8.08227e-05	3.75256e-05	0	0.00174557	0.00239397	0.0410056	0.0155717	0.00453995	0.00208093
HAMP	6	9.30446e-31	-0.00100441	0.000701775	0	0.0140421	0.00184046	0.00242263	0.00939781	0.0287943	0.000923924
GPR12	6	9.4132e-31	-8.58232e-05	6.56073e-05	0	0.00394148	0.00318367	0.00378227	0.00983445	0.0027436	0.00224002
AQP7	6	9.53884e-31	0.00240398	0.00149808	0	0.0194227	0.00168775	0.00467432	0.0102132	0.0039843	0.000424795
RAP2B	6	9.65204e-31	7.26193e-05	5.2723e-05	0	0.00299514	0.00234405	0.00625707	0.00429375	0.00365128	0.00336717
LRRC38	6	9.73294e-31	5.24969e-05	0.000140284	0	0.00816029	0.00870332	0.0028533	0.00678767	0.0219354	0.00826565
ALDH3B2	6	9.93391e-31	-8.94273e-07	0.000139535	0	0.0089811	0.0043541	0.00842682	0.00270399	0.0047504	0.00243439
GNAT2	6	1.00232e-30	0.000403116	0.000357943	0	0.0108692	0.0033763	0.00762702	0.00285963	0.00802602	0.00154417
ZIC5	6	1.00297e-30	-9.25828e-05	0.000156955	0	0.00963592	0.00341109	0.00580293	0.0445767	0.0101471	0.00256812
HBQ1	6	1.01266e-30	8.24787e-05	0.000256204	0	0.0144557	0.00376467	0.00320508	0.00225231	0.00375188	0.0204414
HFM1	6	1.0227e-30	-0.000161813	0.000134035	0	0.00463377	0.00192797	0.0122163	0.00655581	0.00847908	0.00175127
NR5A2	6	1.03161e-30	0.000448063	0.000261182	0	0.0017563	0.045776	0.0298816	0.00188912	0.00295898	0.000727155
SLC2A5	6	1.04858e-30	9.91109e-05	0.000134732	0	0.00814772	0.00240468	0.00567473	0.00901545	0.0161315	0.00229572
CBLC	6	1.08359e-30	6.63918e-05	0.000165189	0	0.00843801	0.00383949	0.0783922	0.005364	0.012606	0.0344817
SIRPA	6	1.09571e-30	0.000149591	7.64834e-05	0	0.00154036	0.00664396	0.0256867	0.0029868	0.00337019	0.0823882
APOD	6	1.09671e-30	-9.51513e-05	0.000211327	0	0.0133663	0.00645907	0.00252596	0.339445	0.00337012	0.00291597
GABPA	6	1.11518e-30	0.000347571	0.000462248	0	0.00676237	0.00283119	0.049422	0.00405808	0.00320064	0.00110455
SYT12	6	1.11551e-30	4.74146e-05	0.000250062	0	0.0157386	0.0147254	0.00233952	0.0376548	0.00738193	0.00747865
NAT10	6	1.11955e-30	-0.000708475	0.000649435	0	0.0122446	0.0079089	0.01803	0.00176044	0.00582338	0.00110458
IRGQ	6	1.12568e-30	8.59745e-05	0.000127026	0	0.00709734	0.0021103	0.00995629	0.00953796	0.00450351	0.00705089
ANGPTL6	6	1.13611e-30	-3.24625e-06	0.000177547	0	0.0111182	0.00226115	0.0282129	0.00269174	0.0468075	0.00281972
TMEM209	6	1.15987e-30	-7.60989e-05	0.000120791	0	0.00700442	0.0280797	0.00502355	0.0026883	0.037298	0.00279451
LRP2	6	1.16465e-30	-0.000108512	6.8743e-05	0	0.00201877	0.00348661	0.00884401	0.00320938	0.0222022	0.0277169
DDX27	6	1.16756e-30	-4.47929e-05	0.00014758	0	0.0102348	0.00247137	0.00632664	0.00657288	0.00421944	0.0179976
ARF1	6	1.16919e-30	-0.000136894	0.000148459	0	0.00978334	0.0518204	0.094232	0.00932386	0.0212798	0.00137242
ATF3	6	1.17924e-30	-0.000128598	0.000335068	0	0.00166448	0.00364881	0.100167	0.0028747	0.00709491	0.00128631
KLB	6	1.18023e-30	-5.9276e-05	0.000105575	0	0.00531255	0.00212138	0.00381463	0.0121434	0.00888624	0.152961
TOM1	6	1.20413e-30	-0.000721516	0.000800923	0	0.00290821	0.0159014	0.117378	0.0022537	0.00525991	0.000705398
ZNF215	6	1.21815e-30	1.70328e-06	9.92917e-05	0	0.00604928	0.00404425	0.00465707	0.0211344	0.0265459	0.0016945
S100P	6	1.23108e-30	-9.95701e-05	0.000171717	0	0.00985184	0.0241304	0.00526822	0.0226471	0.00416419	0.00485665
IRS2	6	1.24631e-30	0.000230018	0.000142219	0	0.00215801	0.00405829	0.00360317	0.00376204	0.042235	0.00104282
INCA1	6	1.2485e-30	0.000218345	0.000133137	0	0.00182299	0.0236645	0.0130151	0.00249895	0.0510873	0.129682
NRDE2	6	1.26012e-30	-0.00013154	0.00013317	0	0.00332122	0.00489731	0.00791734	0.00474366	0.00678491	0.0635387
VAPB	6	1.26426e-30	-0.000341608	0.000537751	0	0.00963031	0.00491931	0.00568674	0.00312799	0.015006	0.000749255
C4BPB	6	1.26783e-30	3.81785e-05	0.000167478	0	0.010204	0.00791951	0.00576061	0.00560141	0.0031761	0.00456883
MRFAP1	6	1.27643e-30	-9.55033e-05	0.000163569	0	0.00900514	0.00708403	0.0550904	0.0120924	0.030778	0.00323633
SPAG7	6	1.29095e-30	0.000198911	0.00014525	0	0.00220925	0.0256273	0.328939	0.00174274	0.00388162	0.0077715
BLOC1S6	6	1.29737e-30	-7.39021e-05	0.000183622	0	0.00820678	0.00190303	0.179057	0.00630691	0.00860141	0.00676702
CCDC81	6	1.31041e-30	-0.000238274	0.000244371	0	0.000638075	0.00523077	0.00198915	0.00311019	0.0168685	0.0312909
TNFSF4	6	1.31197e-30	-0.000571072	0.000595358	0	0.00808026	0.00541216	0.0162133	0.0022834	0.00473579	0.000715224
UQCRFS1	6	1.31855e-30	-0.000406755	0.000306991	0	0.00318255	0.00286314	0.00565071	0.00330441	0.00273815	0.000468374
RASSF5	6	1.34491e-30	0.000272647	9.21091e-05	0	0.0010468	0.0305836	0.257804	0.00330074	0.00223242	0.00894059
XRCC4	6	1.35068e-30	3.06892e-05	9.0548e-05	0	0.0058202	0.151489	0.00707986	0.00501395	0.0167584	0.0046703
DISP1	6	1.35971e-30	-2.42874e-05	0.000103286	0	0.00606911	0.0563151	0.0270973	0.0640733	0.00227874	0.00402386
CPZ	6	1.38282e-30	-4.70888e-05	0.000136979	0	0.00692142	0.00183261	0.00412355	0.0132724	0.023221	0.0173478
RRP8	6	1.39398e-30	0.00010619	0.000114554	0	0.00624049	0.0202006	0.0111268	0.0874781	0.0083498	0.00212691
SLC24A4	6	1.39426e-30	-8.9772e-05	5.87517e-05	0	0.00338254	0.0139524	0.0091849	0.0162125	0.00428643	0.0013437
MUTYH	6	1.42932e-30	-0.00089105	0.000683976	0	0.016259	0.00262727	0.034077	0.00552844	0.00345786	0.00122764
PPP1R7	6	1.44121e-30	-0.00107691	0.000731217	0	0.0116361	0.0190003	0.00126776	0.00777012	0.00669475	0.000812888
MMP1	6	1.46867e-30	-0.000385036	0.000336475	0	0.00738911	0.00166314	0.00235829	0.165502	0.037411	0.00187892
CACNA1S	6	1.47695e-30	0.000209672	0.000187785	0	0.00509948	0.00780189	0.00315279	0.00246325	0.0029741	0.00186918
SUPT4H1	6	1.47858e-30	-4.88983e-05	0.000145855	0	0.00918702	0.00497891	0.00505479	0.00229145	0.00308305	0.0117493
ZP3	6	1.53559e-30	-0.000148834	0.000173773	0	0.0035223	0.00326183	0.00914528	0.00172303	0.00998697	0.0879599
TRIM4	6	1.54187e-30	3.5162e-05	0.000116409	0	0.00680883	0.00576965	0.00339896	0.0070216	0.00446825	0.00286184
RPL37A	6	1.54698e-30	-3.44735e-05	9.71291e-05	0	0.00681214	0.00915712	0.00401567	0.00512374	0.2017	0.00579786
OR5M9	6	1.56152e-30	4.38383e-05	0.000134614	0	0.0078139	0.0239852	0.00316047	0.00207788	0.00473252	0.00303428
IL11	6	1.56401e-30	-4.42397e-05	0.0001914	0	0.0101073	0.00218082	0.0217616	0.00425731	0.00392007	0.0141337
UBA3	6	1.56491e-30	0.000350386	0.000286975	0	0.00872347	0.00356637	0.00220977	0.0957836	0.0100663	0.00164884
LAX1	6	1.57808e-30	-0.000345105	0.000414082	0	0.00590328	0.00382417	0.0981861	0.00349916	0.00502198	0.00139961
PKIB	6	1.58222e-30	6.54466e-05	7.14798e-05	0	0.00387248	0.00435533	0.00263206	0.00857518	0.00462698	0.00319058
RUFY4	6	1.59438e-30	6.63188e-05	0.00012419	0	0.00647467	0.00185218	0.00461385	0.0255545	0.028285	0.00996521
IKBKE	6	1.60778e-30	0.000147697	0.000113031	0	0.00241077	0.0322691	0.0177594	0.00440522	0.00815607	0.0588151
ANAPC15	6	1.63029e-30	0.00011083	0.000322594	0	0.0178006	0.00544967	0.00440872	0.00658365	0.0355883	0.00770424
FBXL20	6	1.66424e-30	-9.54186e-05	0.000137909	0	0.00719338	0.00185796	0.0154252	0.00982825	0.0352503	0.00403028
GSDMD	6	1.69874e-30	-8.28329e-05	0.000395949	0	0.0224563	0.00573396	0.0752426	0.00449432	0.00914445	0.00760345
TADA2B	6	1.70701e-30	0.00012869	0.000139901	0	0.00713109	0.298976	0.0134508	0.0117583	0.00418094	0.00187062
FMN1	6	1.71613e-30	-0.000192402	0.000242185	0	0.00229407	0.00852817	0.0873069	0.00730381	0.0052444	0.000886113
DEFA4	6	1.73917e-30	-3.75489e-05	0.00010001	0	0.00555964	0.00502746	0.0177938	0.00468169	0.0122632	0.00325046
HAND1	6	1.76382e-30	0.000230873	0.00022735	0	0.00618801	0.00256739	0.0123343	0.00992109	0.00360463	0.00149673
CLUAP1	6	1.7659e-30	0.000120051	0.000146049	0	0.00356674	0.08918	0.0228269	0.0041762	0.0623332	0.071857
CRYGA	6	1.78346e-30	-7.79198e-05	0.000109233	0	0.00578181	0.013508	0.00514879	0.0176129	0.00173068	0.00350557
PODN	6	1.81244e-30	-0.00086566	0.000415896	0	0.000650492	0.00800093	0.181996	0.0042344	0.0130075	0.00079588
HIPK3	6	1.82429e-30	-0.000105406	0.000106019	0	0.00497794	0.008663	0.401355	0.00175706	0.00577111	0.00238686
RAB12	6	1.84968e-30	7.77893e-05	5.58611e-05	0	0.00297582	0.00427616	0.0104686	0.00215816	0.0217116	0.0019401
TRANK1	6	1.85644e-30	0.00117483	0.000648457	0	0.00148646	0.00520988	0.144556	0.00307675	0.00202827	0.000660309
FAM174A	6	1.86997e-30	7.57164e-05	6.29538e-05	0	0.00322053	0.00439618	0.00306958	0.00358225	0.00795499	0.00354952
TSPAN33	6	1.87605e-30	4.05649e-05	0.000148298	0	0.00744155	0.00325878	0.00173272	0.00556544	0.0137643	0.0110849
TRAPPC6B	6	1.88971e-30	7.89222e-05	0.000143454	0	0.00667208	0.0390482	0.0121551	0.00224354	0.00562756	0.0160041
WDR4	6	1.89464e-30	-0.000363729	0.000346857	0	0.00858643	0.00483507	0.0170797	0.00219654	0.00435009	0.00143618
INTS7	6	1.90615e-30	8.0254e-05	0.000243611	0	0.0082947	0.00303059	0.00323854	0.00795663	0.0454348	0.0017878
SEC23B	6	1.91009e-30	0.000793892	0.000556895	0	0.00908496	0.00344222	0.00202277	0.0163358	0.00512733	0.000933041
TLR3	6	1.91691e-30	0.000148087	0.000146406	0	0.00536557	0.00426693	0.00435524	0.00287539	0.00234172	0.00236647
FAM71F1	6	1.92513e-30	0.000104712	0.000124685	0	0.00651322	0.00251846	0.00885204	0.00438465	0.00816807	0.00249418
SRGAP2	6	1.92539e-30	-6.7788e-05	0.00012699	0	0.005857	0.0172196	0.0158998	0.0046758	0.00446706	0.0178348
FABP1	6	1.92639e-30	0.000198119	0.000371702	0	0.000416375	0.00200579	0.00674839	0.0476563	0.00972513	0.0305542
ZNF300	6	1.9308e-30	-0.000650391	0.00047627	0	0.00493335	0.0117274	0.0034099	0.00861435	0.119307	0.00086032
PINLYP	6	1.93806e-30	9.15404e-05	0.00013756	0	0.00562237	0.00284996	0.0101151	0.00695086	0.0320264	0.0233547
GCNT3	6	1.93857e-30	0.000261344	8.44703e-05	0	0.00102428	0.00423306	0.00545767	0.0467087	0.00315474	0.0487341
PRF1	6	1.95437e-30	0.000218849	8.84168e-05	0	0.00141169	0.0344665	0.339141	0.00395125	0.0109527	0.00227284
INO80D	6	1.97051e-30	0.000236276	0.000451287	0	0.00783473	0.0158919	0.0028442	0.00315647	0.00282376	0.00106163
PHOSPHO2	6	1.98314e-30	0.000375167	0.000450163	0	0.00712355	0.0122101	0.0587184	0.00186492	0.00578436	0.00146836
KLHDC10	6	1.98314e-30	-6.50963e-05	0.000120081	0	0.0058796	0.0105617	0.00995947	0.0238583	0.01634	0.0113715
R3HDM2	6	2.04073e-30	6.52934e-05	0.000120721	0	0.00835124	0.00772759	0.00200385	0.00535592	0.00236598	0.0260427
SPRYD7	6	2.06556e-30	-6.30349e-05	0.000176637	0	0.00529443	0.0050737	0.287096	0.0062768	0.00645393	0.00325754
CCDC11	6	2.08501e-30	3.1948e-06	0.00010192	0	0.00592392	0.00784703	0.02066	0.00324725	0.0133169	0.00199397
COPS4	6	2.09866e-30	0.000123122	0.000213393	0	0.00709229	0.00179794	0.00779478	0.203469	0.00453885	0.0641202
SLC39A2	6	2.11857e-30	-0.00048016	0.000135032	0	0.000912104	0.00989927	0.325333	0.00320924	0.00241283	0.00911837
CDH24	6	2.1292e-30	-0.000200828	0.000142992	0	0.00371526	0.0095734	0.266563	0.00388728	0.0122244	0.00139657
TRPC4	6	2.18621e-30	-2.74429e-05	4.64723e-05	0	0.00302601	0.00251362	0.0217144	0.00333239	0.0318288	0.00249922
AOAH	6	2.20457e-30	3.41891e-05	5.67635e-05	0	0.00331313	0.00501228	0.0050411	0.0129608	0.0111592	0.0030432
VEGFA	6	2.27744e-30	2.68556e-05	9.60049e-05	0	0.00660982	0.00410361	0.00336492	0.00240353	0.00262356	0.0210718
RARA	6	2.31088e-30	-0.000306799	0.00086141	0	0.00312166	0.00455967	0.00774097	0.452714	0.00333029	0.00125738
MED1	6	2.32493e-30	0.000167474	0.000233953	0	0.0125335	0.00472075	0.00585654	0.18589	0.00423182	0.00175035
HCAR1	6	2.33748e-30	-8.47879e-05	0.000177908	0	0.00931485	0.00444132	0.0110092	0.0020635	0.0314202	0.00379067
SYCE1L	6	2.33833e-30	-0.000149254	9.66666e-05	0	0.00218772	0.412057	0.0262384	0.00400733	0.00275696	0.020481
C15orf38-AP3S2	6	2.33859e-30	0.00035338	0.000342665	0	0.00878725	0.00309735	0.00576148	0.00419295	0.0267444	0.00146348
TOE1	6	2.35191e-30	-0.000782026	0.00065892	0	0.0135829	0.00272163	0.00928769	0.00371894	0.00616083	0.0012622
ULK1	6	2.38803e-30	-4.45959e-05	0.000243331	0	0.0130097	0.00460219	0.00218773	0.00960842	0.00433878	0.00356369
ACP6	6	2.39061e-30	0.00010435	0.000104661	0	0.00472623	0.00464351	0.00159376	0.00825219	0.00546991	0.00997608
RABL2A	6	2.41499e-30	-0.000722171	0.000179701	0	0.000789439	0.00283652	0.370447	0.00710035	0.0144778	0.00705342
PLA2G2C	6	2.44947e-30	-7.68587e-05	0.0001182	0	0.00601535	0.00309282	0.00585578	0.00332414	0.00304443	0.00315021
OR8G5	6	2.4973e-30	-0.000788428	0.000461665	0	0.00777511	0.064516	0.00118902	0.00234779	0.00720669	0.00173408
IBTK	6	2.52311e-30	0.000218849	0.000247331	0	0.00525034	0.0103385	0.0123283	0.0106522	0.00343323	0.00107715
SEMA6B	6	2.52663e-30	-9.6937e-05	0.000236525	0	0.0115149	0.0473096	0.0129965	0.00259356	0.00357841	0.00756075
ACTBL2	6	2.53748e-30	-6.51715e-05	5.30964e-05	0	0.00246085	0.00322352	0.00229279	0.00482937	0.0356065	0.00643661
DIP2B	6	2.53819e-30	1.31216e-05	0.000114436	0	0.00639224	0.0103687	0.00377259	0.00484703	0.00185784	0.00568423
SEMA4A	6	2.58429e-30	0.000116468	0.000130305	0	0.00643348	0.00518735	0.0160856	0.0027425	0.00760246	0.00201361
MRPL45	6	2.62407e-30	-0.000290598	0.000686922	0	0.00135692	0.00225876	0.225811	0.00354886	0.00663406	0.00178113
SMAD4	6	2.63314e-30	-0.00102742	0.000741983	0	0.0142045	0.00261783	0.00310151	0.189713	0.0309236	0.000663495
C20orf202	6	2.65538e-30	-8.42248e-05	0.000176266	0	0.0092414	0.00377964	0.00393786	0.00370118	0.123688	0.00463257
ADAMTS13	6	2.6614e-30	-9.19535e-05	0.000146732	0	0.00597553	0.00324859	0.00395297	0.00430067	0.00355953	0.0211783
GXYLT2	6	2.6753e-30	0.00118411	0.00106976	0	0.0126987	0.0519808	0.00343453	0.00458168	0.00331888	0.000457493
CCDC116	6	2.79493e-30	0.000574811	0.000407553	0	0.00898468	0.00252125	0.00354152	0.00643108	0.00344302	0.00158278
VPS35	6	2.79844e-30	0.000141618	0.000309281	0	0.0160106	0.00875313	0.0373987	0.00296563	0.0101731	0.00251728
NFAT5	6	2.79979e-30	0.000699819	0.000489125	0	0.00423071	0.00467643	0.00286731	0.00520083	0.151173	0.000931142
ARL10	6	2.80023e-30	0.000852849	0.00059943	0	0.010745	0.0022168	0.00576574	0.00311894	0.00973892	0.00128561
SPHKAP	6	2.80075e-30	-5.03086e-05	5.45165e-05	0	0.00249494	0.0141848	0.0353399	0.00623261	0.0148499	0.00260585
EPN1	6	2.82167e-30	0.00131872	0.000933398	0	0.00854609	0.003709	0.00164368	0.00596056	0.151126	0.000844627
FEM1C	6	2.86014e-30	0.000120715	0.000538796	0	0.00777967	0.00301316	0.00192069	0.0123618	0.0182357	0.000704516
ALOX12	6	2.86178e-30	6.918e-07	0.000162567	0	0.00842516	0.0265106	0.00324956	0.00393601	0.0226833	0.0019087
PDCD2	6	2.88029e-30	-8.17761e-05	8.1128e-05	0	0.00386309	0.00431434	0.00224761	0.0255944	0.0182255	0.00220359
SEC14L4	6	2.98064e-30	8.67475e-05	0.000110236	0	0.00409502	0.00224892	0.00822785	0.00375603	0.00648813	0.0212354
WFIKKN2	6	2.98724e-30	-0.000934021	0.000760435	0	0.0125253	0.0939372	0.00136069	0.00254772	0.0386757	0.000823136
KIAA2026	6	2.99588e-30	-6.41483e-05	0.000108599	0	0.00498775	0.0245529	0.00320366	0.0430077	0.00287226	0.00585822
SLC6A12	6	2.99842e-30	-4.00879e-05	0.000143237	0	0.00773515	0.0271655	0.0284924	0.00486061	0.00167404	0.00416292
GIMAP1	6	3.0222e-30	-0.00201381	0.00110106	0	0.0101424	0.00461065	0.000935152	0.0029739	0.00583079	0.000352546
C17orf53	6	3.02447e-30	-0.000589767	0.000448392	0	0.00916813	0.00957134	0.00187754	0.0160034	0.00195761	0.00213695
DSTN	6	3.03307e-30	-0.000202103	0.000616092	0	0.00906843	0.0124052	0.00661708	0.0038787	0.00279046	0.000906507
SBK2	6	3.04784e-30	0.00168748	0.00112256	0	0.0162752	0.00225198	0.0118062	0.0101616	0.0028014	0.000778083
SNRPA1	6	3.05333e-30	-0.000303896	0.000473294	0	0.00672306	0.0189834	0.0116199	0.00405938	0.0168581	0.000965523
DPM2	6	3.0704e-30	2.91702e-05	0.000203864	0	0.0104247	0.0913893	0.00733832	0.00322591	0.00523668	0.00455461
SUSD5	6	3.08023e-30	5.71553e-05	0.0001107	0	0.0062824	0.0433683	0.0051443	0.00234274	0.0169052	0.0114935
KRTAP3-2	6	3.08576e-30	2.76371e-05	0.000158763	0	0.00809071	0.00572234	0.00613926	0.0853686	0.00240329	0.00233051
STX12	6	3.09825e-30	0.000586985	0.000246376	0	0.00136584	0.156694	0.42567	0.0133742	0.0110381	0.00586274
BCKDK	6	3.14032e-30	-4.82419e-05	0.000150464	0	0.00780842	0.00583394	0.00747716	0.0567511	0.00781666	0.00541624
PPP1R9B	6	3.16201e-30	-7.81376e-05	0.000179627	0	0.00837223	0.00271894	0.00290452	0.00587071	0.00336872	0.00769503
LYZL6	6	3.26309e-30	-0.000951466	0.000967155	0	0.011616	0.0133105	0.00380252	0.00185423	0.00523491	0.000704854
GSTO1	6	3.32733e-30	-0.000854996	0.000931756	0	0.00194477	0.00452977	0.00154932	0.00221703	0.194284	0.000376889
EPHA5	6	3.3512e-30	-4.14373e-05	0.000110012	0	0.00149157	0.00236253	0.012902	0.00856631	0.00675376	0.00148408
SCNN1B	6	3.35485e-30	8.88487e-05	0.000154188	0	0.00672185	0.00345936	0.00509887	0.00857097	0.0075952	0.0107228
SLC2A7	6	3.3677e-30	0.000128206	0.000126355	0	0.00593543	0.00718609	0.00451858	0.00338293	0.00526472	0.00232629
KLF9	6	3.38645e-30	-0.000222162	0.000251684	0	0.0166107	0.00242013	0.368045	0.019126	0.00286215	0.00165625
HIST2H2BF	6	3.43452e-30	-0.00239181	0.00180076	0	0.00338381	0.0146443	0.387645	0.0134858	0.0250527	0.000978959
NIPAL2	6	3.44145e-30	0.000912445	0.000607552	0	0.00810669	0.00191151	0.00987248	0.00235785	0.0422994	0.000685573
USMG5	6	3.47201e-30	-0.000581837	0.000467411	0	0.00864659	0.00752591	0.00830633	0.0017625	0.0203433	0.00138589
CENPJ	6	3.47275e-30	-8.50419e-05	9.70287e-05	0	0.00461811	0.0465378	0.0108513	0.00696779	0.00435816	0.00367592
TBC1D21	6	3.49176e-30	-0.000134529	0.000151147	0	0.00465638	0.0111459	0.00417396	0.00295613	0.0131607	0.00156615
MAD2L1	6	3.498e-30	0.000684049	0.000418676	0	0.00157245	0.0026545	0.030557	0.00169612	0.00263026	0.000484926
YBEY	6	3.51959e-30	-0.00040033	0.000458158	0	0.00857151	0.00401051	0.00754103	0.00501303	0.00691442	0.00113573
CD5L	6	3.52152e-30	-0.000719227	0.000473016	0	0.00586125	0.00636817	0.00216126	0.0140689	0.0389399	0.000868134
SCMH1	6	3.52352e-30	-7.31632e-05	6.88512e-05	0	0.00327648	0.0248351	0.00208947	0.00900026	0.026959	0.00285817
GPR88	6	3.59875e-30	-6.53498e-06	0.000117678	0	0.00629422	0.00387222	0.0140545	0.00377464	0.0719992	0.00232413
AIF1L	6	3.63286e-30	-4.04002e-05	0.00014586	0	0.00810911	0.00464852	0.00473999	0.00207665	0.171523	0.00615616
PRSS55	6	3.65678e-30	-0.000102387	9.68395e-05	0	0.00449823	0.00525215	0.00348321	0.00350494	0.00387467	0.00210283
DZIP1	6	3.66702e-30	9.72892e-05	0.000119176	0	0.00530899	0.00411689	0.0107926	0.0019715	0.00392264	0.00409003
OSBPL8	6	3.68088e-30	-2.61493e-05	0.000178551	0	0.00496541	0.0102149	0.00428609	0.00445527	0.00260399	0.00194484
AURKB	6	3.68546e-30	0.000303672	0.000143528	0	0.0014702	0.0189622	0.0062669	0.00246676	0.00404701	0.114365
IRX1	6	3.75314e-30	-0.0006236	0.000254369	0	0.00252265	0.00260504	0.00144187	0.00140998	0.00251587	0.00068062
MPC2	6	3.77797e-30	0.000353192	0.00100282	0.204288	0.0130284	0.00299889	0.00239724	0.00310374	0.0121027	0.000831122
SRSF4	6	3.78068e-30	9.04684e-06	0.000172663	0	0.00825641	0.0507427	0.0253901	0.0473419	0.00535221	0.00205091
HCAR2	6	3.78542e-30	-0.000106635	0.000165168	0	0.0078387	0.00272934	0.00781556	0.00319547	0.0150396	0.00263877
ACYP1	6	3.81773e-30	5.16914e-05	0.000143663	0	0.00719795	0.0119989	0.0398559	0.242288	0.00187156	0.00490184
FUT9	6	3.83585e-30	0.000301548	0.000248809	0	0.00316472	0.0115747	0.00337988	0.00234632	0.00520298	0.000848376
LIN7B	6	3.85097e-30	3.40457e-05	0.000158557	0	0.00766416	0.0273644	0.00289861	0.00294063	0.00388327	0.00263818
CLPX	6	3.86348e-30	0.000124391	0.000163846	0	0.00745269	0.00525935	0.00250498	0.0210009	0.011638	0.00421174
RGMA	6	3.87362e-30	0.000113447	0.000108702	0	0.00247516	0.00718031	0.00394142	0.00264919	0.0173413	0.00148688
PLXNA1	6	3.98334e-30	-8.96135e-05	7.46563e-05	0	0.00329003	0.00451513	0.00271842	0.00839711	0.00438704	0.00347565
CLCN7	6	4.03623e-30	-0.000306793	0.000401097	0	0.00771356	0.00221837	0.0361252	0.0128394	0.0192161	0.00157575
RNASE4	6	4.04315e-30	-8.82221e-05	8.70985e-05	0	0.00396287	0.0401582	0.00333647	0.00240152	0.0132998	0.00265547
RGPD8	6	4.07694e-30	-3.11031e-05	0.000190447	0	0.013146	0.00182414	0.0144878	0.00562946	0.00456679	0.0565603
VSTM1	6	4.1108e-30	5.7011e-05	0.000223231	0	0.00901305	0.00183835	0.0109939	0.0045499	0.379407	0.0213772
HPCAL1	6	4.11721e-30	-0.000100931	9.14568e-05	0	0.00374119	0.0170633	0.00291959	0.0241425	0.00413107	0.00652703
PTPRN2	6	4.13659e-30	0.000214208	0.000224065	0	0.00150484	0.00494333	0.0299975	0.003064	0.00284359	0.000889664
TMEM190	6	4.14527e-30	-4.88278e-05	0.000196159	0	0.00860302	0.00231815	0.00580297	0.00368499	0.00247795	0.00922148
NCAPD3	6	4.1998e-30	8.51216e-05	0.000120733	0	0.0055589	0.00365538	0.00499972	0.00420515	0.00322914	0.00243234
BDNF	6	4.20115e-30	0.000114064	8.82289e-05	0	0.00390129	0.00525372	0.00615055	0.0102628	0.00188176	0.00230763
OPTN	6	4.20984e-30	0.000162386	0.000346167	0	0.00646092	0.00326998	0.0186734	0.0278655	0.00264257	0.00111174
HIVEP2	6	4.24098e-30	-0.000279393	0.00027267	0	0.00398929	0.00645545	0.00231819	0.00244003	0.00625507	0.00101787
MLKL	6	4.26181e-30	-0.000290247	0.000288116	0	0.000718023	0.00351198	0.00237568	0.00715348	0.0209067	0.0489103
ZMYND11	6	4.2926e-30	9.86773e-05	0.000113075	0	0.00468011	0.00381705	0.0035357	0.00430609	0.00909805	0.00816786
ZNF765	6	4.33365e-30	7.82204e-05	9.54743e-05	0	0.00428424	0.00638313	0.00511197	0.0122643	0.0050819	0.00354047
ZC2HC1C	6	4.39297e-30	4.70333e-05	0.000145965	0	0.00719993	0.00742645	0.00610141	0.00715016	0.0017006	0.00516807
THAP7	6	4.4094e-30	-2.26054e-05	0.000156773	0	0.0078865	0.00258816	0.00230678	0.022995	0.00507741	0.00784448
NPHP3	6	4.43785e-30	3.91587e-06	0.000174718	0	0.00843213	0.00240601	0.00686073	0.00254565	0.0188705	0.00281276
PLAC9	6	4.47718e-30	7.76337e-05	6.74523e-05	0	0.00311744	0.0152437	0.00438414	0.00893423	0.0475822	0.00333619
LHX8	6	4.50398e-30	7.78e-05	9.51774e-05	0	0.00419005	0.0115387	0.00304332	0.00337726	0.00363525	0.0036664
TTLL8	6	4.5138e-30	0.000385453	0.000374283	0	0.00323432	0.00337451	0.0036823	0.0125836	0.00477535	0.177354
ZFP3	6	4.53727e-30	0.000112542	0.00014014	0	0.00611956	0.00511584	0.010891	0.00755465	0.00327379	0.0032083
C8orf86	6	4.55067e-30	-0.000136138	0.0001476	0	0.00496322	0.00268255	0.00872758	0.0061409	0.293865	0.00249328
CHODL	6	4.57888e-30	-0.000105831	6.03765e-05	0	0.00255521	0.00455094	0.00854281	0.00726729	0.00980186	0.00150476
CRYZL1	6	4.619e-30	8.74685e-05	0.000167976	0	0.00760593	0.00500662	0.0105824	0.0111482	0.00758084	0.00395316
SYK	6	4.67146e-30	0.000124844	0.000168978	0	0.0035904	0.0034003	0.00398548	0.0635841	0.00264933	0.00149238
PLIN5	6	4.6878e-30	-0.000148006	0.000198005	0	0.00848217	0.00519668	0.0394564	0.00252612	0.00629591	0.00197179
RYBP	6	4.72189e-30	-0.000174699	0.000112446	0	0.00251065	0.00190443	0.00764872	0.0054736	0.00826569	0.00160336
NANOG	6	4.75919e-30	0.000104096	0.000121389	0	0.00441963	0.004762	0.00663093	0.00839578	0.00628946	0.0143216
BPIFB2	6	4.7714e-30	-5.94953e-05	0.000114627	0	0.00544554	0.00690697	0.00480112	0.0121353	0.0019589	0.00405197
LNX2	6	4.77964e-30	0.000102503	0.000238433	0	0.00534796	0.0165926	0.00524665	0.00234924	0.00328558	0.00187784
CAV3	6	4.85076e-30	-9.57755e-05	8.8421e-05	0	0.00353798	0.0146802	0.025165	0.00405538	0.00500622	0.00305361
SGCB	6	4.89075e-30	0.000148592	0.000150888	0	0.00618345	0.00472713	0.0486525	0.0103671	0.00792922	0.0017929
GNPAT	6	4.94728e-30	0.000330652	0.000346654	0	0.00743003	0.00510835	0.00239759	0.00281831	0.00869507	0.00179244
CRHR1	6	4.96991e-30	0.000407404	0.00166702	0	0.00169663	0.0067598	0.00651873	0.00167045	0.262528	0.000524396
RANGAP1	6	4.99368e-30	0.000635423	0.000501782	0	0.00938988	0.00343498	0.00203161	0.00455377	0.0680194	0.00113229
OR5R1	6	5.02004e-30	-1.65727e-05	0.000123084	0	0.00598689	0.00629245	0.0199633	0.00783154	0.00467481	0.00253853
RBBP9	6	5.16024e-30	0.000611476	0.000504469	0	0.00772941	0.00442496	0.00299013	0.0204735	0.00367184	0.00104995
PPP4R1L	6	5.19604e-30	5.9919e-05	9.40216e-05	0	0.00584698	0.00212341	0.187444	0.00781345	0.0027873	0.0100311
YY1AP1	6	5.2312e-30	0.00134478	0.00143506	0	0.00276942	0.00185017	0.19242	0.00399804	0.00802223	0.000883385
OOEP	6	5.35678e-30	-0.000196466	0.000238216	0	0.00880696	0.00379365	0.00821434	0.00433492	0.00247016	0.00199043
GOLT1B	6	5.40291e-30	-8.62528e-05	9.09308e-05	0	0.00391375	0.00299825	0.00425024	0.01324	0.00355927	0.00252793
BZRAP1	6	5.40528e-30	-0.000107232	0.000261891	0	0.00532692	0.00322542	0.0596237	0.00244274	0.00439603	0.00218125
MBTD1	6	5.42274e-30	-0.000108745	0.000131985	0	0.00297398	0.00249113	0.377191	0.00539712	0.0118625	0.00291781
FAM159B	6	5.45426e-30	-0.000674605	0.000580004	0	0.00983242	0.00183442	0.00582424	0.00565537	0.00559105	0.00131545
MRC2	6	5.61823e-30	0.000966042	0.000825509	0	0.00774075	0.00386242	0.00959506	0.0016858	0.151525	0.00111772
NUDT4	6	5.7606e-30	0.000184727	0.000459584	0	0.0061377	0.00472298	0.00530553	0.00502499	0.00306032	0.000972702
MUS81	6	5.84832e-30	-8.59842e-05	0.000127517	0	0.00469924	0.00511428	0.0125643	0.00289217	0.0149012	0.0115564
LRRC32	6	5.96385e-30	0.000103223	7.35802e-05	0	0.00359132	0.00739059	0.0371493	0.00278737	0.0181517	0.00148571
FAM71A	6	5.97869e-30	-0.000314051	0.000333351	0	0.00654944	0.00510249	0.00305166	0.0146594	0.0283814	0.00144698
ZNF214	6	5.9988e-30	0.000459879	0.000387513	0	0.00707469	0.00281801	0.00337914	0.00585225	0.00609153	0.00137916
VAV2	6	6.00275e-30	0.000390357	0.000531126	0	0.00725569	0.0058277	0.0233534	0.00190389	0.0349338	0.000924917
FAM126A	6	6.00514e-30	0.00023776	0.000373915	0	0.00307262	0.00265097	0.014817	0.00285748	0.0203618	0.000840479
CCBL2	6	6.26175e-30	-0.000521104	0.000437319	0	0.0056644	0.00182634	0.0161158	0.00780898	0.00640408	0.00114861
NAGA	6	6.32515e-30	1.44809e-05	0.000135584	0	0.00635257	0.00531398	0.0225947	0.010873	0.0144526	0.00255103
PPP3R2	6	6.35514e-30	0.000736794	0.000479898	0.0111355	0.00665794	0.00150218	0.00264967	0.0105013	0.00622894	0.00144624
MBD5	6	6.37512e-30	-0.000102227	6.71905e-05	0	0.00214071	0.00185638	0.021921	0.00556308	0.00319943	0.00748628
MAPT	6	6.42531e-30	0.000257443	0.000280307	0	0.00299616	0.00685463	0.0603093	0.0107467	0.002434	0.128787
GREM2	6	6.43769e-30	9.05441e-05	8.9878e-05	0	0.00375913	0.00268996	0.00399348	0.00670055	0.01666	0.00303718
TAF6L	6	6.44603e-30	0.000122582	0.000171591	0	0.00473066	0.0140295	0.00475663	0.00227107	0.00528315	0.0365519
VASH2	6	6.59452e-30	-0.00075319	0.00053594	0	0.00695342	0.00228072	0.00175458	0.0188267	0.00324167	0.0010968
FAM187B	6	6.73229e-30	-0.000133814	0.000224264	0	0.00444022	0.0024074	0.021653	0.128428	0.0188789	0.00168871
NKX6-2	6	6.78946e-30	-7.68597e-05	0.000264811	0	0.0105555	0.00587955	0.00646686	0.00167594	0.00603038	0.244939
FAM205A	6	6.83322e-30	0.000138773	0.000200591	0.0314519	0.0065525	0.00185964	0.0324155	0.00839912	0.00654017	0.00212938
DDB2	6	6.85812e-30	0.000184953	0.000289996	0	0.00509132	0.00323309	0.0469613	0.00254853	0.0170168	0.00183467
C17orf112	6	6.87066e-30	-8.82776e-05	0.00014366	0	0.00589064	0.00274679	0.0143806	0.00440057	0.0338118	0.00705147
PPP2R4	6	6.88378e-30	0.000121964	0.000120242	0	0.00407586	0.341167	0.00291122	0.00231506	0.00329097	0.00550548
TMEM63A	6	6.95952e-30	0.000674114	0.00054126	0	0.00426097	0.158047	0.0259654	0.00163583	0.0027732	0.0010791
TNFRSF10A	6	7.00619e-30	0.000270194	0.000109283	0	0.00136009	0.00462405	0.00267226	0.00777092	0.00322496	0.0451166
ENC1	6	7.24674e-30	-0.000333421	0.000275975	0	0.00124247	0.0303775	0.00339994	0.00206338	0.0648192	0.000696373
PRSS12	6	7.47403e-30	0.00251197	0.00118752	0	0.00939641	0.00180009	0.00216615	0.00207923	0.002901	0.000438777
CCDC96	6	7.49351e-30	0.000159581	0.000144582	0	0.0058161	0.00738207	0.00291853	0.027007	0.00290473	0.00195596
TMEM66	6	7.50323e-30	7.19796e-05	0.000156704	0	0.00555141	0.00266877	0.00364813	0.00292935	0.00302125	0.0145666
SDR42E1	6	7.53277e-30	-4.53349e-05	0.000128143	0	0.005957	0.00230752	0.00929775	0.00501294	0.00686254	0.00695054
PPM1H	6	7.61661e-30	9.62389e-05	6.98602e-05	0	0.00224576	0.00731376	0.015423	0.00559334	0.00539888	0.0120449
MBD1	6	7.63476e-30	0.000181229	0.000109347	0	0.00174033	0.0148361	0.00516612	0.00837285	0.00405333	0.0405486
CCDC106	6	7.6573e-30	0.00199075	0.00118908	0	0.0142054	0.00315043	0.00385632	0.028942	0.00194466	0.000798707
MTMR3	6	7.67325e-30	9.51119e-05	0.000117116	0	0.00443352	0.0253117	0.00238634	0.00544271	0.00199509	0.00584723
NTRK1	6	7.77056e-30	-9.40119e-05	0.000127529	0	0.00510689	0.0166953	0.00392712	0.017364	0.00760299	0.00331991
CD46	6	7.82072e-30	0.000120808	0.000247552	0	0.00460919	0.00341068	0.00770311	0.00373865	0.00286273	0.00174717
MAP3K2	6	7.82975e-30	-6.68415e-05	0.00011492	0	0.00602754	0.00452699	0.00309961	0.00822008	0.00880839	0.0191695
AARS	6	8.03623e-30	9.11707e-06	0.000311017	0	0.0128893	0.00568157	0.00388562	0.0104571	0.00973047	0.00239072
OR5D18	6	8.0595e-30	4.64106e-05	0.000149393	0	0.00700131	0.00773883	0.0384665	0.00364918	0.00730258	0.00654415
MYH14	6	8.13095e-30	0.000111271	0.00015884	0	0.00559693	0.0035815	0.0029993	0.00542165	0.00594049	0.0123408
PLEKHH1	6	8.3265e-30	-4.19041e-05	9.86298e-05	0	0.00441227	0.0900597	0.00446084	0.00377117	0.00829322	0.0056021
ZNF691	6	8.35708e-30	-0.000495965	0.000394945	0	0.00675581	0.00558408	0.00239495	0.0109397	0.00210737	0.00167009
ZNF554	6	8.5026e-30	0.000297834	0.000159261	0	0.00165499	0.00173703	0.0034678	0.00904885	0.00568653	0.0669798
EFEMP2	6	8.60093e-30	-0.000107895	0.000125922	0	0.00383798	0.00512446	0.00662455	0.00423664	0.0248623	0.0157736
TNRC6B	6	8.61602e-30	0.000125856	0.000101893	0	0.00389222	0.0053851	0.00380643	0.0048884	0.00423448	0.00254917
LDHAL6B	6	8.64735e-30	-0.000105594	9.05878e-05	0	0.00384098	0.256817	0.00331555	0.022562	0.00689801	0.00264418
PNRC1	6	8.71058e-30	0.000100834	9.77412e-05	0	0.00375379	0.00370544	0.0053936	0.0568013	0.00409368	0.00273591
NCOR2	6	8.74407e-30	-8.66347e-05	8.85284e-05	0	0.00300911	0.00396642	0.00522982	0.00485651	0.0139057	0.00969231
AKAP3	6	8.76136e-30	-5.21599e-05	8.94683e-05	0	0.00398619	0.00414675	0.0147016	0.00180023	0.0163108	0.00382832
C12orf39	6	8.79371e-30	-0.000113794	0.000100945	0	0.00302329	0.00412346	0.0615477	0.0117185	0.00841523	0.00544934
C9orf170	6	8.9577e-30	-0.000116005	6.36172e-05	0	0.00199989	0.00767255	0.0162546	0.00740265	0.0459238	0.00293323
CAMTA1	6	9.07123e-30	0.000106561	4.15205e-05	0	0.00144983	0.00907106	0.0016637	0.00826761	0.00341324	0.00270474
CDC23	6	9.10882e-30	-0.000126892	0.000173962	0	0.00676686	0.0060128	0.00339238	0.00321139	0.00289318	0.0031727
DUSP1	6	9.27106e-30	0.00033419	0.000283407	0	0.00584936	0.00217146	0.019659	0.00448903	0.00764179	0.00155822
ZNF830	6	9.37473e-30	7.26945e-05	0.000185073	0	0.00753802	0.0213023	0.00327983	0.00211202	0.0276125	0.00462058
CRAT	6	9.37636e-30	-9.3309e-05	0.000159755	0	0.00609721	0.0235066	0.00352173	0.00274698	0.00888147	0.00510156
LAD1	6	9.44939e-30	5.81145e-05	0.00010738	0	0.00484404	0.00509094	0.00749055	0.00302692	0.00220864	0.00711556
CD163L1	6	9.55449e-30	0.000486154	0.000365702	0	0.00611157	0.00231028	0.00389218	0.0128879	0.0209549	0.00133285
WTIP	6	9.55502e-30	-2.0963e-05	0.000170664	0	0.00837524	0.00226663	0.115014	0.00494411	0.0103266	0.00336026
PIK3C2B	6	9.70352e-30	0.00010586	0.000127186	0	0.00488815	0.00264479	0.0032768	0.00923523	0.00478037	0.00256807
ST6GALNAC4	6	9.71848e-30	-0.000127325	0.000193484	0	0.00735709	0.0037156	0.00859585	0.00406467	0.00373308	0.003134
DAAM1	6	9.93145e-30	0.000217901	0.000108332	0	0.00167449	0.00510723	0.00536989	0.00313717	0.00788126	0.00115239
NECAP2	6	9.93174e-30	3.64299e-05	0.000173768	0	0.00782401	0.00243768	0.00927145	0.00718173	0.13018	0.00481691
CACNG6	6	9.94388e-30	-0.000128015	0.000206354	0	0.00548631	0.00211013	0.014072	0.0042673	0.052747	0.0378618
CLIC4	6	9.97029e-30	-0.000134976	9.61073e-05	0	0.00213744	0.0424775	0.00455147	0.0115595	0.00956189	0.0231369
DNHD1	6	1.00377e-29	0.000125478	9.80446e-05	0	0.00355365	0.0153	0.0111647	0.00365533	0.00455993	0.00215765
TGFBRAP1	6	1.00595e-29	0.000102074	8.4672e-05	0	0.00270879	0.0019769	0.0109988	0.00284456	0.00357613	0.00723753
CLRN3	6	1.01753e-29	-4.62666e-05	9.78538e-05	0	0.00465638	0.0125222	0.00770496	0.00308033	0.0200356	0.00916086
BPIFC	6	1.02562e-29	-0.000218685	0.000459763	0	0.00552113	0.00297982	0.00287594	0.00386455	0.00337627	0.00100969
ZNF605	6	1.02752e-29	-8.01659e-05	0.000236891	0	0.00734311	0.00333323	0.0288895	0.00454836	0.00537854	0.00176213
GRB10	6	1.04178e-29	-0.000168277	0.000512752	0	0.00167184	0.301795	0.0009317	0.00413128	0.0274341	0.000496889
RASGEF1C	6	1.0452e-29	9.844e-05	9.43569e-05	0	0.00298429	0.0355065	0.0105045	0.0758316	0.0174406	0.0133709
OR5K4	6	1.04645e-29	-0.00105629	0.000611615	0	0.00823526	0.00535798	0.00228576	0.00407913	0.00134443	0.00153692
ATP5B	6	1.0481e-29	0.000118845	0.000188014	0	0.00721493	0.00266256	0.0185098	0.00390096	0.0153038	0.00364786
EREG	6	1.05463e-29	0.000110862	9.44475e-05	0	0.00330017	0.00361572	0.00815166	0.00175718	0.00814824	0.00362729
CYFIP1	6	1.06826e-29	-0.000773839	0.000883695	0	0.0163005	0.00385572	0.0116627	0.00424967	0.0018943	0.00200935
PRIM1	6	1.06892e-29	0.000131643	0.00017966	0	0.00613446	0.00361077	0.00228394	0.00320699	0.0213081	0.010416
PAX4	6	1.07009e-29	0.000319809	0.0003416	0	0.00603995	0.00235704	0.00339926	0.00487215	0.00665136	0.00166407
TMX3	6	1.07506e-29	9.28043e-05	5.54127e-05	0	0.00200488	0.0111086	0.00553579	0.0131524	0.0053044	0.00329985
FAM71E2	6	1.07602e-29	6.90264e-05	0.000182426	0	0.00826314	0.00208022	0.0153588	0.0046472	0.0230929	0.0164387
GRID2IP	6	1.08115e-29	0.00114897	0.00103398	0	0.00311575	0.00436368	0.00285927	0.00775077	0.243994	0.000571164
DGKH	6	1.08455e-29	-7.21849e-05	0.000249277	0	0.000749907	0.00380189	0.0558304	0.00897915	0.00205712	0.0019632
PLXND1	6	1.0885e-29	-0.000293551	0.000740751	0	0.00890184	0.00635805	0.00218853	0.00369235	0.0181952	0.00108281
RNASE6	6	1.08875e-29	-9.93973e-05	0.000109438	0	0.0038849	0.0367171	0.00178826	0.00571943	0.0308761	0.00295882
ABCE1	6	1.09063e-29	7.3993e-05	0.000202943	0	0.00756116	0.00834211	0.00359864	0.073498	0.00306448	0.00645921
MYOT	6	1.0919e-29	2.23116e-05	0.000181193	0	0.0078188	0.00749184	0.00272783	0.00548454	0.00408707	0.0107979
ASCL5	6	1.10945e-29	0.000307206	0.000214317	0	0.00394796	0.00426493	0.00232827	0.0155891	0.00555523	0.00147828
NRIP2	6	1.13284e-29	-2.98964e-06	0.000164126	0	0.00668097	0.00464904	0.0119876	0.00215799	0.0189696	0.00245379
RTN4IP1	6	1.13535e-29	0.000204772	0.000300902	0	0.00364392	0.00497633	0.0172265	0.00431232	0.0161687	0.00124243
IDO2	6	1.1388e-29	0.000101377	8.39839e-05	0	0.00313509	0.0150334	0.00679159	0.00222231	0.0267369	0.00350419
C6orf195	6	1.1444e-29	-8.72052e-05	0.000518347	0	0.00406832	0.0156546	0.00228614	0.00615457	0.00268836	0.000526081
AMOTL2	6	1.16202e-29	0.000675789	0.000761488	0	0.00111698	0.00447506	0.0927892	0.00304355	0.0045533	0.000495161
KIAA1731	6	1.18843e-29	-3.93893e-05	9.9597e-05	0	0.0043365	0.00184652	0.00481504	0.054073	0.00418573	0.00569604
DRAXIN	6	1.20717e-29	0.000120165	0.000149007	0	0.0047208	0.00436661	0.0151439	0.00527603	0.00174815	0.0108619
HSD11B1L	6	1.20861e-29	0.000104265	0.000180502	0	0.00648548	0.00195832	0.00553361	0.0185978	0.027901	0.00403378
CCDC12	6	1.22309e-29	-5.13247e-05	0.000154457	0	0.00601579	0.00698475	0.00539198	0.0034932	0.00358098	0.00338376
KRT76	6	1.23869e-29	0.000148505	8.53653e-05	0	0.00195008	0.00533391	0.00345442	0.00348484	0.0095568	0.0169421
MRPL14	6	1.26228e-29	-0.00016768	0.000945082	0	0.00877657	0.00476046	0.00213404	0.00448951	0.0135171	0.000606349
CPA2	6	1.27073e-29	0.000128254	0.000108157	0	0.00337879	0.00228537	0.00458543	0.00266113	0.00568598	0.00851811
RAPSN	6	1.27117e-29	0.00153468	0.000860734	0	0.00412414	0.00302203	0.00143774	0.0172387	0.13198	0.000800007
DCLK3	6	1.2721e-29	9.64438e-05	9.03659e-05	0	0.00306763	0.0061463	0.00195027	0.00328202	0.00422234	0.00466715
PRSS57	6	1.27252e-29	-0.000175579	0.000425584	0	0.0152611	0.00286833	0.00333962	0.00234365	0.00445999	0.0090366
DOCK5	6	1.28127e-29	-2.29787e-05	0.000116226	0	0.00378192	0.00699486	0.00566096	0.0017404	0.0737152	0.00320444
ODC1	6	1.28427e-29	-8.98537e-05	0.000121057	0	0.00397427	0.00262605	0.00618801	0.0133283	0.0169786	0.0099842
OR2G3	6	1.2872e-29	-1.84599e-05	0.000129698	0	0.00528813	0.205521	0.00221922	0.0130572	0.00369953	0.00242288
PIK3CG	6	1.28755e-29	-0.000129836	6.51627e-05	0	0.00227787	0.00367806	0.00248835	0.00669062	0.00427529	0.00172613
SAMD4A	6	1.29395e-29	5.3947e-05	8.37731e-05	0	0.00349876	0.00289199	0.00786589	0.00281874	0.00329973	0.003959
KANK3	6	1.29537e-29	-0.000152872	0.000268558	0	0.0099253	0.00362656	0.0160058	0.00513052	0.00984201	0.00303282
ABHD15	6	1.30286e-29	-7.37101e-05	0.000191674	0	0.00675103	0.0314491	0.00256276	0.00484686	0.00581405	0.00697377
CITED4	6	1.31326e-29	-0.00012747	8.48286e-05	0	0.00291994	0.00335779	0.00579509	0.00441282	0.00350385	0.00229608
YARS	6	1.3142e-29	7.01833e-05	0.000175524	0	0.00759332	0.00682598	0.00388476	0.00414891	0.00255773	0.0155868
CCDC102B	6	1.31477e-29	-5.14327e-05	7.35366e-05	0	0.00342532	0.00986471	0.00268147	0.00241963	0.0223839	0.008004
BRAF	6	1.32174e-29	-0.000305157	0.0012176	0	0.00135581	0.00205819	0.00722151	0.0226832	0.190319	0.000603439
BIVM	6	1.3355e-29	-0.000110364	0.000101647	0	0.00314098	0.00222089	0.00573512	0.00503151	0.0223608	0.00924428
MFI2	6	1.33886e-29	4.58988e-05	0.000141735	0	0.00625411	0.00193649	0.0108205	0.00363014	0.00389353	0.0122251
KIAA1239	6	1.34526e-29	0.00071478	0.000362569	0	0.000767801	0.00256894	0.0127744	0.00132507	0.00630335	0.000330359
SLU7	6	1.35465e-29	-8.58449e-05	0.000114481	0	0.0035854	0.0130949	0.107485	0.00765932	0.00665164	0.00828591
SAYSD1	6	1.38583e-29	0.000122115	0.000106707	0	0.00358175	0.00318063	0.00461544	0.00285159	0.00775563	0.00458904
IQGAP2	6	1.38907e-29	0.000438522	0.000244442	0	0.00270637	0.00403759	0.00178564	0.00503317	0.00164876	0.00146872
UPK1B	6	1.38966e-29	-9.61679e-05	0.000120009	0	0.00384703	0.0132288	0.00483412	0.00272895	0.00285466	0.00883343
MT2A	6	1.41596e-29	-0.000118625	0.00011555	0	0.00427505	0.00155425	0.0524396	0.0304832	0.0947309	0.0031423
PLEKHG1	6	1.4231e-29	-0.000129223	5.87539e-05	0	0.0016604	0.0226981	0.00190462	0.0543614	0.00971433	0.00481318
PPP1R42	6	1.45046e-29	-8.36671e-05	0.000567124	0	0.0210111	0.0213325	0.00419541	0.00571409	0.0050222	0.00602268
ZNF518B	6	1.45582e-29	0.000122873	0.000111567	0	0.00377212	0.0244068	0.003153	0.00249433	0.00502281	0.00434827
OR5M3	6	1.46284e-29	0.000145106	0.000126866	0	0.00351571	0.0231473	0.00261823	0.00244829	0.00332808	0.0154673
OR4K14	6	1.46775e-29	0.000128613	0.000113914	0	0.00363719	0.00272784	0.0149577	0.00411175	0.0109327	0.00427243
SPI1	6	1.4681e-29	0.0015746	0.000882334	0	0.00695689	0.00216194	0.00278429	0.00214143	0.0230232	0.000681819
SFXN2	6	1.4745e-29	0.000263841	0.000292585	0	0.00553035	0.281047	0.00955363	0.00177991	0.00845744	0.00165615
ATP6V0A2	6	1.48704e-29	-0.000138279	0.000125716	0	0.00305385	0.00352856	0.0149964	0.00600149	0.00422327	0.0188464
SLC35E4	6	1.49643e-29	-0.000560198	0.000371761	0	0.00472137	0.007448	0.00300348	0.0775132	0.0227204	0.00107816
ZNF716	6	1.51197e-29	0.000308295	0.000221987	0	0.00269061	0.00311409	0.0105485	0.00273467	0.0360097	0.00112359
KCNA1	6	1.51619e-29	0.000125195	7.47067e-05	0	0.0024127	0.00444915	0.0136663	0.00313427	0.00250032	0.00200335
COQ3	6	1.52084e-29	-0.000153785	0.000468402	0	0.00506264	0.015579	0.00545926	0.0212888	0.0023942	0.000987733
TNFSF13B	6	1.52858e-29	0.000560566	0.000498621	0	0.00493407	0.0147452	0.00687455	0.00345377	0.0170594	0.000767417
SCIMP	6	1.57458e-29	0.000362748	0.000161873	0	0.00132129	0.0106091	0.0127032	0.00170564	0.0199723	0.0985225
LMNA	6	1.58628e-29	9.40677e-05	0.000128965	0	0.00436464	0.00712013	0.0124796	0.00191311	0.0422019	0.00776053
NMI	6	1.59092e-29	-0.000988678	0.00133534	0	0.000452989	0.00185253	0.00329924	0.287352	0.00654868	0.000483343
DDX18	6	1.59263e-29	-0.000114488	4.19662e-05	0	0.001335	0.00407156	0.00423252	0.00912654	0.006726	0.00199599
HPGDS	6	1.60728e-29	-0.000346224	0.000503054	0	0.00141483	0.00252986	0.0236583	0.373752	0.0709081	0.00117779
PRSS45	6	1.62103e-29	0.000129156	0.000155349	0	0.00537381	0.00471912	0.0025589	0.0036669	0.0114989	0.00225127
PIN1	6	1.62233e-29	-6.88131e-05	0.000182737	0	0.00684881	0.00203252	0.00703832	0.00605484	0.0197151	0.00472494
ANKRD40	6	1.62508e-29	-0.000596863	0.000471831	0	0.0064729	0.00394014	0.00717544	0.0102081	0.00261516	0.00120084
MKRN2	6	1.62536e-29	-0.000132036	0.000112541	0	0.00374278	0.00534505	0.00481213	0.0130886	0.0158508	0.00264589
PPP1R14B	6	1.63837e-29	-5.21765e-05	0.000143549	0	0.00492815	0.318285	0.0154902	0.0031314	0.00595734	0.00266809
B4GALNT3	6	1.65727e-29	0.000102109	0.00010191	0	0.00295676	0.00654208	0.00442974	0.00307905	0.0132987	0.0107692
SLFN13	6	1.66579e-29	3.83077e-05	0.000127955	0	0.00466945	0.00320513	0.00353003	0.0753311	0.0200677	0.00191914
COX6B2	6	1.67044e-29	7.28036e-05	0.000181255	0	0.0075085	0.00208085	0.00827876	0.00376947	0.029744	0.0159728
SUV420H2	6	1.67044e-29	7.28036e-05	0.000181255	0	0.0075085	0.00208085	0.00827876	0.00376947	0.029744	0.0159728
CXCR2	6	1.67705e-29	-6.25171e-05	0.000144375	0	0.00547185	0.00255196	0.00449878	0.00396359	0.00518382	0.00540564
TSPAN17	6	1.70319e-29	0.000164411	0.000112606	0	0.0033187	0.00845079	0.0142513	0.00489259	0.108373	0.00147219
TOMM7	6	1.70467e-29	7.12496e-05	6.73809e-05	0	0.00255284	0.00185439	0.0115924	0.012331	0.00562264	0.00418502
VTI1B	6	1.70536e-29	0.000530131	0.000358499	0	0.00500824	0.00573962	0.0028609	0.00522851	0.0161656	0.00125616
FBXL4	6	1.71614e-29	0.00021901	0.00016371	0	0.000581146	0.00340501	0.0910577	0.0360299	0.00542515	0.0041897
KANSL1L	6	1.71974e-29	-0.000119443	0.000155326	0	0.00397522	0.00262617	0.013308	0.0192383	0.00470448	0.0240032
FAM206A	6	1.72111e-29	-0.00014249	0.000106829	0	0.00351627	0.0161683	0.00608986	0.00174198	0.00397922	0.00265308
HTRA3	6	1.72633e-29	0.000144114	0.000108287	0	0.00291421	0.029298	0.00224249	0.0024103	0.00527425	0.0125859
KIAA1524	6	1.7555e-29	-0.000132251	0.000162792	0	0.00449683	0.0172587	0.015235	0.00569977	0.00216927	0.0193429
SEPHS1	6	1.76539e-29	-0.000111846	8.23878e-05	0	0.00233526	0.0394987	0.0059253	0.00351732	0.00784065	0.00862973
TEX12	6	1.76984e-29	0.000112155	0.000147664	0	0.00447174	0.032001	0.00708203	0.00159531	0.020978	0.00835131
FOXE3	6	1.77118e-29	0.000690249	0.000538682	0	0.0051503	0.00189843	0.0190184	0.00706895	0.00828927	0.00107698
TEX26	6	1.79461e-29	0.000120451	0.000100953	0	0.00342046	0.00217326	0.0037801	0.0138617	0.00511857	0.00219104
OR51B5	6	1.80318e-29	-6.17033e-05	5.92584e-05	0	0.00240391	0.0128972	0.00839653	0.00559219	0.0416788	0.00345996
PAIP1	6	1.80776e-29	6.8185e-05	0.000203936	0	0.00876678	0.00451662	0.0129045	0.00268178	0.0132704	0.0204896
PABPC1L	6	1.81551e-29	0.000165612	0.000132469	0	0.0037625	0.00349376	0.00349323	0.00364294	0.157652	0.00236505
ALS2	6	1.82474e-29	-0.000190984	0.000140325	0	0.00396498	0.00292866	0.00216704	0.0209017	0.00796288	0.00187428
FAM107A	6	1.8328e-29	-0.000110904	0.00011411	0.119823	0.00300011	0.00505474	0.00708824	0.00170956	0.0037143	0.0118532
GIGYF1	6	1.83715e-29	-0.000955652	0.000903146	0	0.00613854	0.0056449	0.00354119	0.218565	0.00288481	0.000779915
MCAT	6	1.85969e-29	-0.000148827	0.00016073	0	0.00318765	0.00343234	0.0208013	0.00176027	0.0113529	0.0303698
PIP5KL1	6	1.86067e-29	5.44393e-05	0.000207185	0	0.0075306	0.0127223	0.00503402	0.00290852	0.00346179	0.00450231
CLTB	6	1.86464e-29	0.00068346	0.000626931	0	0.00797322	0.00495517	0.00956012	0.00307682	0.0097372	0.0010161
MAN2B2	6	1.87616e-29	-0.00018192	0.0001401	0	0.0042326	0.0101449	0.0538564	0.00372155	0.0116671	0.00142564
PCCA	6	1.87836e-29	-0.000156652	0.000325231	0	0.00202184	0.00206996	0.00453556	0.00463787	0.0642403	0.00116872
OR56A3	6	1.87982e-29	-0.000104468	0.000101819	0	0.00343196	0.00208758	0.00450541	0.0134802	0.00428931	0.00264373
OSMR	6	1.90596e-29	-0.00012013	8.10174e-05	0	0.00318559	0.00561133	0.0412821	0.0049942	0.00541711	0.00141586
HNRNPM	6	1.91413e-29	-1.67528e-06	0.000201857	0	0.00723464	0.00282137	0.00546255	0.00390451	0.00503013	0.00259967
WDR5	6	1.92859e-29	-0.000193369	0.000132032	0	0.00218949	0.0153426	0.00613808	0.00328298	0.0169595	0.0932119
GIT1	6	1.93279e-29	-0.000109642	0.000206144	0	0.0068864	0.0122887	0.0045263	0.00835601	0.00972615	0.00439364
PDK2	6	1.95445e-29	0.000117318	0.000217944	0	0.0069197	0.00361791	0.00419883	0.208756	0.0131114	0.0124149
WDR38	6	1.95491e-29	-0.000132913	0.000195382	0	0.00618109	0.00460967	0.00181188	0.00727358	0.00330922	0.00781537
DCST2	6	1.97338e-29	0.000901383	0.0015502	0	0.00105052	0.00688471	0.129321	0.0116771	0.00227563	0.00041709
C14orf178	6	1.97422e-29	0.000418283	0.000470978	0	0.00558481	0.0186308	0.00395885	0.00313645	0.0187616	0.00110856
C1QTNF7	6	1.97468e-29	0.000283847	8.07511e-05	0	0.000843072	0.00415126	0.00253253	0.00497673	0.0380435	0.029842
BIVM-ERCC5	6	1.98736e-29	-0.000120426	9.82603e-05	0	0.00275032	0.00223604	0.0133231	0.0178774	0.0117541	0.00644638
OR8B4	6	1.9914e-29	0.000273272	0.000253161	0	0.00415185	0.00230063	0.00849747	0.0049201	0.0051725	0.00160909
CD72	6	1.99556e-29	8.23959e-05	0.000138512	0	0.0054239	0.00386389	0.0071382	0.00238694	0.00483257	0.0109684
DIEXF	6	2.01135e-29	-4.03976e-05	0.000124544	0	0.00452954	0.00367451	0.00415316	0.0108698	0.0112653	0.00277404
KRT71	6	2.0159e-29	-0.000370297	0.000313345	0	0.00290875	0.00272112	0.00956815	0.0022059	0.0103658	0.00113122
MCC	6	2.023e-29	-0.000674414	0.000474794	0	0.00349386	0.0023151	0.0036781	0.00183339	0.00373866	0.000515791
BLK	6	2.03204e-29	0.000592512	0.000529334	0	0.00602569	0.0213172	0.00244851	0.00718797	0.0384796	0.000685475
XRCC1	6	2.07048e-29	0.000121579	0.000116643	0	0.00365768	0.00344343	0.00956681	0.0142792	0.00335627	0.00540984
FAM192A	6	2.10948e-29	5.11714e-06	0.000182679	0	0.00499453	0.002923	0.0227844	0.0264872	0.00453513	0.00183374
FYB	6	2.1206e-29	-0.000627836	0.000382159	0	0.000674746	0.00724961	0.0657276	0.00362131	0.00474984	0.00076068
FAM102A	6	2.15571e-29	5.53214e-05	0.000140653	0	0.00523292	0.00448751	0.0279342	0.0067288	0.00251819	0.00313837
DPPA3	6	2.15769e-29	0.000136484	9.18998e-05	0	0.00235503	0.00616348	0.00477095	0.0165031	0.00619907	0.00973137
LUC7L3	6	2.16002e-29	-0.000662749	0.000600737	0	0.00558184	0.00553921	0.00937433	0.00912955	0.00210293	0.000906875
COL18A1	6	2.17558e-29	-0.000114133	0.000131081	0	0.00399321	0.00268044	0.0152298	0.00250965	0.0137755	0.00450797
RUNX1	6	2.19234e-29	0.00024146	0.000206845	0	0.00146668	0.00427746	0.00721284	0.00866813	0.0109131	0.000626482
CDK1	6	2.20137e-29	0.000194151	0.000120787	0	0.00202004	0.00315766	0.00358079	0.012631	0.0030713	0.0281809
HKDC1	6	2.20539e-29	-0.000285525	0.000248917	0	0.00433964	0.00450599	0.00445761	0.0113952	0.0024443	0.00159651
RHOH	6	2.20883e-29	4.68512e-05	0.000127089	0	0.00497242	0.00367856	0.0675608	0.0018064	0.0851671	0.0038774
CSNK1G1	6	2.2111e-29	0.00010157	0.000202972	0	0.00770021	0.00899413	0.00220228	0.00326587	0.00259128	0.0129163
CTH	6	2.22407e-29	0.000314588	0.00018351	0	0.00224704	0.00209374	0.00294004	0.0535229	0.00261459	0.00164617
FAM131B	6	2.22431e-29	6.36186e-05	0.000185571	0	0.00610885	0.00329636	0.00655834	0.00291256	0.064254	0.00294781
HRG	6	2.234e-29	0.000415319	0.000537239	0	0.00240503	0.00652259	0.00513262	0.00202964	0.13113	0.00112255
NOP16	6	2.24542e-29	0.000925083	0.00063105	0	0.00678833	0.00189185	0.00677204	0.00507427	0.00725502	0.00117896
FAM53C	6	2.24581e-29	0.000456546	0.000361192	0	0.00567369	0.00487714	0.0025043	0.00651951	0.00647506	0.00146364
TRAM2	6	2.24618e-29	-0.000529179	0.000375076	0	0.00104772	0.00560436	0.0177038	0.00708714	0.07327	0.000735366
DNAH17	6	2.25175e-29	-0.000591578	0.000425552	0	0.00432596	0.0047326	0.0056651	0.00268056	0.016676	0.00106329
NXPH2	6	2.26042e-29	0.00062359	0.000406691	0	0.00351659	0.00587883	0.00325084	0.00236091	0.019954	0.000925422
MYO6	6	2.26979e-29	-0.000300376	0.000288371	0	0.00336747	0.028088	0.00366972	0.00192675	0.021492	0.00138204
TECPR2	6	2.2848e-29	0.000135387	0.000126427	0	0.00421672	0.00608931	0.00724927	0.00205084	0.0184173	0.00223636
THYN1	6	2.3071e-29	3.49969e-05	0.000135404	0	0.00889427	0.00614988	0.0101402	0.0149748	0.00604668	0.059826
TARBP1	6	2.31574e-29	-0.000198581	8.99165e-05	0	0.00169458	0.00493901	0.0930478	0.00221316	0.0134599	0.00252844
GMPPA	6	2.35886e-29	-0.000132921	0.000158066	0	0.00503633	0.00667967	0.00475023	0.00843087	0.0137975	0.00279536
RFWD2	6	2.36783e-29	0.000403276	0.00025121	0	0.00280422	0.021426	0.00134616	0.00257157	0.0107582	0.00176676
PIK3R5	6	2.41586e-29	-0.000157911	9.42993e-05	0	0.00202836	0.00298574	0.00260961	0.00506726	0.00394178	0.0148696
ASPA	6	2.42619e-29	-0.000126845	0.000107924	0	0.00320668	0.0026063	0.00858956	0.0133045	0.00450907	0.00407981
PHLDB3	6	2.46441e-29	0.000142093	0.000136058	0	0.00287203	0.00413918	0.0551623	0.00337192	0.00779996	0.014488
DDX19A	6	2.46893e-29	2.92324e-05	0.000257924	0	0.00880573	0.00309923	0.0206423	0.00370962	0.00968168	0.00201733
ITSN1	6	2.47511e-29	0.000148154	8.41095e-05	0	0.00252588	0.0066414	0.0103942	0.00317405	0.00663393	0.00148803
SHCBP1L	6	2.47534e-29	0.000109547	0.000216407	0	0.0065821	0.00352288	0.00268526	0.115263	0.00368251	0.00984409
ACER2	6	2.48479e-29	5.14921e-05	0.000735066	0	0.000839313	0.00213668	0.0638263	0.0134936	0.00373288	0.000827617
ADCY5	6	2.48953e-29	-0.000693763	0.000467154	0	0.00455489	0.00300911	0.00395139	0.00201705	0.00301828	0.00114227
CMPK1	6	2.49279e-29	0.000161654	0.000128218	0	0.00372522	0.0410268	0.0277322	0.0266299	0.00270071	0.00223743
LAIR1	6	2.49413e-29	-0.000692056	0.000555788	0	0.00660819	0.00196623	0.0086881	0.00573994	0.00227859	0.00170324
TTPA	6	2.51388e-29	-5.85264e-05	0.000110348	0	0.00414581	0.00423473	0.0166053	0.00331995	0.0191233	0.00585714
CSDC2	6	2.53721e-29	-0.000139942	0.000177979	0	0.00579986	0.0053986	0.0330304	0.00209746	0.0142256	0.00440256
BARD1	6	2.57363e-29	-0.000199118	0.000224447	0	0.0026695	0.00344913	0.00146698	0.00960625	0.0476767	0.00273187
ABLIM3	6	2.58085e-29	0.000304164	0.000237368	0	0.00350413	0.00452326	0.0108158	0.00414034	0.00632051	0.00120921
MARCH2	6	2.58443e-29	0.000110642	0.000258254	0	0.00664078	0.0220393	0.186327	0.0248808	0.00220859	0.00690803
OR1N1	6	2.58782e-29	0.000659828	9.99147e-05	0	0.000500853	0.0177152	0.206269	0.00215767	0.24727	0.00144698
HEXA	6	2.59216e-29	-0.000168797	0.000267206	0	0.00727987	0.00234622	0.0845359	0.0879809	0.00233164	0.00907224
JKAMP	6	2.6674e-29	0.000120088	9.01548e-05	0	0.00256017	0.0446848	0.00461587	0.0119041	0.00275508	0.00604531
SARNP	6	2.68078e-29	0.000155446	0.000265755	0	0.00847087	0.059652	0.00482794	0.0107189	0.00775244	0.00292015
TRPM4	6	2.68711e-29	0.000147973	0.000121079	0	0.00313578	0.0179733	0.00240213	0.0152343	0.00335069	0.0109537
NLRP10	6	2.71629e-29	-0.000186593	9.6048e-05	0	0.00150678	0.00812328	0.00457295	0.00225104	0.0264945	0.0245672
STRBP	6	2.7347e-29	0.000131684	0.000138361	0	0.00369879	0.00634978	0.00360947	0.00213916	0.0071589	0.00987231
RPL39L	6	2.78902e-29	0.000168814	0.0001106	0	0.0024098	0.00294117	0.00178875	0.00699028	0.0224296	0.0147152
OR10P1	6	2.80274e-29	0.000281115	0.000119381	0	0.00125931	0.00500919	0.00436917	0.00288241	0.0838865	0.065783
PTPN2	6	2.81765e-29	-0.000136014	9.52822e-05	0	0.00223176	0.00619716	0.00494341	0.0061382	0.00339003	0.012146
FAM78B	6	2.82212e-29	0.00014051	0.000125909	0	0.0038492	0.0103848	0.00807303	0.038428	0.00478678	0.00260196
MLANA	6	2.82435e-29	-0.000117429	0.000107153	0	0.00300033	0.00185087	0.00539538	0.0026253	0.0238273	0.00658168
RNF44	6	2.8678e-29	0.000548392	0.000816444	0	0.00756763	0.0024846	0.00819295	0.0432799	0.00607572	0.000799999
SLC39A13	6	2.87233e-29	0.00116302	0.000722951	0	0.00610701	0.00327106	0.00378619	0.00541121	0.00774787	0.000810094
VWA5A	6	2.87669e-29	-0.000131319	7.40243e-05	0	0.00158497	0.00816782	0.00298786	0.229178	0.00981746	0.0595886
ZNF74	6	2.88867e-29	5.82844e-05	0.000150977	0	0.00500475	0.00534002	0.00318501	0.00335855	0.0035725	0.00314741
GLP1R	6	2.89217e-29	-0.000178924	7.95429e-05	0	0.00139082	0.00225624	0.0485046	0.0921769	0.00763193	0.00705213
LPA	6	2.9278e-29	-0.000146204	8.32433e-05	0	0.00248053	0.00830106	0.00601819	0.0035101	0.00329027	0.00158954
ARID2	6	2.93627e-29	0.000165146	9.82723e-05	0	0.00251135	0.00348498	0.0373771	0.00292056	0.00398899	0.00236081
FAM13A	6	2.94305e-29	0.000121927	6.59232e-05	0	0.00162533	0.00288692	0.00204779	0.00838968	0.0152085	0.00597771
PTGES3	6	2.95051e-29	0.000271274	0.000267021	0	0.00551597	0.00288189	0.00176878	0.18453	0.00813894	0.00259953
SKIV2L2	6	3.00593e-29	0.000129328	0.000147668	0	0.00379963	0.0275241	0.0142401	0.0026904	0.0221203	0.00918137
TDP1	6	3.02031e-29	-0.000426654	0.000156794	0	0.00108674	0.00598266	0.00357976	0.00985755	0.0109659	0.0828734
PLA2G2F	6	3.04088e-29	-0.000122762	0.000123956	0	0.00387528	0.0278813	0.0160806	0.00343113	0.00595916	0.00359777
PLCB3	6	3.04899e-29	-9.12517e-05	0.000142576	0	0.00368111	0.0460721	0.0974844	0.00366375	0.00279869	0.0028136
TMEM14E	6	3.09483e-29	0.00049258	0.000378313	0	0.00530443	0.00212133	0.00765718	0.0125826	0.00449935	0.0015306
CDC6	6	3.10738e-29	-0.000835161	0.00145464	0	0.00635218	0.414649	0.00625746	0.0328355	0.00426763	0.000920452
IDH3B	6	3.10893e-29	0.000445407	0.000391208	0	0.00537942	0.00336105	0.0181248	0.0325248	0.00592941	0.00107449
TRH	6	3.1482e-29	0.000484202	0.000331749	0	0.0018773	0.00454174	0.0833503	0.226644	0.00593557	0.00100062
DTWD1	6	3.15847e-29	-0.000116925	0.000100884	0	0.0029104	0.00260704	0.0106206	0.0223375	0.00775672	0.00512428
YDJC	6	3.18578e-29	0.00112307	0.000620023	0	0.00614928	0.00220582	0.00202726	0.00656141	0.00236945	0.00135299
TAOK1	6	3.21201e-29	0.00013972	0.000126396	0	0.00369753	0.0035007	0.00612005	0.072898	0.00495288	0.00370394
C14orf142	6	3.21909e-29	0.000133861	0.000128468	0	0.0039272	0.0212226	0.00600328	0.00247715	0.0026861	0.00234264
GRN	6	3.22325e-29	-0.000474412	0.000548767	0	0.00878658	0.00750345	0.00269253	0.00340766	0.00421837	0.00183293
CCR8	6	3.2614e-29	0.000116075	0.00016844	0	0.00482245	0.0284307	0.0321363	0.00184001	0.00251882	0.0106738
SOCS7	6	3.26214e-29	9.84401e-05	0.000177432	0	0.00663803	0.0681243	0.00217438	0.0323182	0.032339	0.0164764
OR10A6	6	3.2967e-29	-0.000172788	9.24059e-05	0	0.00165507	0.00226556	0.0041985	0.00393683	0.00707353	0.016984
PHGDH	6	3.34239e-29	-0.000350338	0.000106101	0	0.000923703	0.00483492	0.00955262	0.00712844	0.00677591	0.0349596
ST20-MTHFS	6	3.42276e-29	3.79941e-05	0.000110055	0	0.00357812	0.0515363	0.00986062	0.00630766	0.0040214	0.00180786
LGR6	6	3.42807e-29	0.000131215	9.78103e-05	0	0.00291063	0.00317476	0.00627527	0.00772893	0.0044722	0.00238296
SGCA	6	3.44032e-29	-0.000145231	0.000163951	0	0.00454111	0.00219261	0.00302236	0.176828	0.0157972	0.0031163
ERCC5	6	3.44237e-29	-0.000143033	7.55841e-05	0	0.00180708	0.00226957	0.00279577	0.0973879	0.0134141	0.00562716
RBM42	6	3.4432e-29	0.000352657	0.000327816	0	0.00492599	0.00438246	0.0018537	0.00284386	0.0143442	0.0022681
STAC2	6	3.48462e-29	0.000146327	0.000155301	0	0.00345146	0.0149673	0.0100805	0.00450806	0.0114777	0.019176
ZC3HC1	6	3.55468e-29	-0.000166499	0.000136903	0	0.0038807	0.00675995	0.00394445	0.00831796	0.00257747	0.00324967
ASB17	6	3.56836e-29	8.93017e-05	7.81669e-05	0	0.00344242	0.00533176	0.00328662	0.00318976	0.245379	0.00217802
DYRK4	6	3.57104e-29	-8.37743e-05	8.43849e-05	0	0.00306771	0.0912392	0.00850577	0.0023984	0.0358378	0.00895755
PDE4A	6	3.58485e-29	-0.000891896	0.000951572	0	0.00772787	0.0042411	0.0251933	0.00952044	0.0436844	0.000630791
MELK	6	3.58704e-29	-0.000132612	0.000103669	0	0.00289914	0.00760843	0.00558473	0.00208976	0.00298119	0.00447705
GRAP	6	3.59041e-29	-8.44931e-06	0.000302573	0	0.00942545	0.00498565	0.00291988	0.00823283	0.00334666	0.0027695
SLC15A5	6	3.59866e-29	0.000139704	9.37934e-05	0	0.00294956	0.00394007	0.0256496	0.00231913	0.00258836	0.00251946
CARD16	6	3.67158e-29	0.000208895	0.00013151	0	0.00213223	0.00208588	0.0104989	0.39611	0.00458828	0.0061235
LINS	6	3.68875e-29	-0.000215048	0.000190979	0	0.00313176	0.00219809	0.0118896	0.0037756	0.0094705	0.00173277
IFIT1	6	3.73189e-29	-0.000799951	0.000445177	0	0.00425654	0.00290434	0.00303911	0.00262664	0.00281486	0.00121263
ARPP19	6	3.73696e-29	-0.000402528	0.00036858	0	0.0052777	0.00370764	0.00924223	0.00509033	0.00178057	0.00213971
THEM6	6	3.78071e-29	-0.000271836	0.000279587	0	0.00480195	0.00574545	0.0257104	0.00312897	0.00334502	0.00149384
OR5B12	6	3.78327e-29	0.000698685	0.00114477	0	0.0037243	0.00268457	0.0459795	0.00670303	0.00319892	0.000550939
STX1A	6	3.789e-29	0.000175102	0.000177835	0	0.00378412	0.00350229	0.0135807	0.00156083	0.250101	0.00770479
AADAT	6	3.79646e-29	-0.000350923	0.000621036	0	0.00249103	0.0105271	0.00379173	0.0242161	0.0069659	0.000336736
TOMM34	6	3.91732e-29	0.000193067	0.000170486	0	0.00361819	0.00209345	0.0036701	0.00367738	0.016475	0.00214669
GFRAL	6	3.94017e-29	0.000224755	0.000170114	0	0.00250409	0.00200227	0.00682388	0.00370768	0.0408956	0.00170867
SLC1A1	6	3.94296e-29	-0.000137355	6.61669e-05	0	0.00165081	0.00505677	0.0121161	0.00218299	0.00918909	0.00320895
TPK1	6	3.98625e-29	-0.000179302	6.61476e-05	0	0.0012344	0.00355026	0.00594854	0.00736884	0.0887321	0.00475261
RBM17	6	3.9947e-29	-0.000464772	0.000291764	0	0.00326628	0.0243431	0.00228437	0.00191422	0.020331	0.0012151
GZMH	6	4.0437e-29	-4.53626e-06	0.000347954	0	0.00409136	0.0157079	0.00295786	0.00796332	0.00228999	0.00152344
PTPN21	6	4.06519e-29	-0.000115138	0.00014059	0	0.00382151	0.00366587	0.00538622	0.00239589	0.00763197	0.00638068
PMM1	6	4.0882e-29	-0.000152023	0.000187032	0	0.00551076	0.00534104	0.0315848	0.00256572	0.0236029	0.00408292
PRB4	6	4.10204e-29	0.000862818	0.00116187	0	0.0101694	0.00193914	0.00292858	0.0320994	0.0175073	0.000909402
PGAM5	6	4.10621e-29	0.000154918	0.000130187	0	0.00350141	0.0201186	0.0225675	0.00414783	0.0190341	0.00241022
NR3C2	6	4.12171e-29	-0.000206254	4.48469e-05	0	0.00065984	0.00712823	0.036227	0.00381685	0.0074599	0.0157921
RAB11B	6	4.21273e-29	7.53053e-05	0.000238661	0	0.0072638	0.0278047	0.00542415	0.00529483	0.00584921	0.0045992
ADCY6	6	4.24861e-29	0.000359691	0.000136588	0	0.00116216	0.00215966	0.00433067	0.429604	0.0163844	0.017342
GLG1	6	4.26814e-29	0.00056922	0.000519263	0	0.00331926	0.00927854	0.00470469	0.076272	0.00556363	0.000738836
IGSF23	6	4.27001e-29	-0.000146319	0.000153284	0	0.00409484	0.00240013	0.00482924	0.00561781	0.0108931	0.00579332
CLEC2A	6	4.2852e-29	-0.000692208	0.000393789	0	0.00110054	0.0562625	0.0443534	0.00253777	0.0105233	0.000782241
USP36	6	4.31348e-29	-0.000346616	0.0003887	0	0.00504947	0.141332	0.0115429	0.0409004	0.00473864	0.00126936
C6orf165	6	4.32337e-29	0.000383177	0.000325038	0	0.00402308	0.00240994	0.00260392	0.00484736	0.00714317	0.00160537
FAM171A2	6	4.34698e-29	-0.00107146	0.000805597	0	0.00895426	0.0413633	0.00986161	0.0503394	0.00620431	0.00106581
WDR59	6	4.36297e-29	-0.000164771	9.67168e-05	0	0.0023896	0.070795	0.00450859	0.0584003	0.0212284	0.00236057
ARFGAP2	6	4.39767e-29	0.000116864	0.000248102	0	0.00501835	0.0032407	0.0081534	0.0226638	0.00768845	0.00166411
FTCD	6	4.40876e-29	-0.0001782	0.000184987	0	0.00372653	0.00726318	0.00340193	0.0411828	0.00567172	0.0239015
TMEM229B	6	4.4102e-29	-0.000144941	0.000118061	0	0.00273563	0.0884579	0.0275154	0.00300112	0.014854	0.00545814
FAM124A	6	4.42956e-29	-0.000128107	0.00013456	0	0.00399613	0.0230232	0.0336178	0.00343	0.00845947	0.00442613
C16orf90	6	4.44635e-29	0.000137776	0.000150242	0	0.003442	0.0343069	0.00910972	0.014119	0.0445816	0.0121753
PPP2R5A	6	4.47953e-29	0.000159343	9.47328e-05	0	0.00242998	0.0111163	0.00228749	0.00533317	0.00224211	0.00429044
GNB2	6	4.4865e-29	-0.000842965	0.000910464	0	0.00782549	0.00694727	0.00284323	0.0316464	0.00289376	0.000807508
TCTEX1D2	6	4.49431e-29	-0.000871489	0.000142078	0	0.000499521	0.0272685	0.0116572	0.0152164	0.16164	0.0583314
FGFBP3	6	4.5067e-29	0.000226429	0.000132916	0	0.00212831	0.0102044	0.00275741	0.00623827	0.00206944	0.0238683
BCAM	6	4.56364e-29	0.000155951	0.000153011	0	0.00368442	0.00294036	0.00517186	0.00755538	0.00634823	0.00973019
PRDX5	6	4.56489e-29	-5.58449e-05	0.000137272	0	0.00809729	0.00392246	0.0802771	0.00263544	0.0121319	0.045266
ZNF684	6	4.56668e-29	-0.000174799	0.000106736	0	0.00257624	0.147959	0.014619	0.00963952	0.00215216	0.0024532
LMAN2	6	4.59014e-29	-0.000679415	0.00015107	0	0.000682934	0.00347698	0.003589	0.00344272	0.409316	0.00676429
MCM9	6	4.59632e-29	-0.000216321	0.000104251	0	0.00145107	0.00413615	0.0190856	0.0036975	0.0232261	0.0240286
C6orf123	6	4.59764e-29	0.000145116	0.000370504	0	0.00999546	0.0390229	0.00639672	0.00391428	0.0160637	0.0109253
SERPINB6	6	4.608e-29	0.000525589	0.000478027	0	0.00595361	0.00328184	0.00272852	0.0026268	0.0520603	0.000950646
SPATA22	6	4.61492e-29	-0.000141656	0.000113109	0	0.00293031	0.00308539	0.00390386	0.00454058	0.00329208	0.00454088
LAMA4	6	4.74355e-29	0.000174899	6.45548e-05	0	0.00119391	0.0192789	0.0282598	0.0017192	0.0253488	0.00394053
ACTR3B	6	4.74949e-29	-0.000585826	0.000375961	0	0.00214459	0.00429564	0.00567331	0.0106373	0.00290511	0.000596134
RPL17	6	4.77304e-29	0.000160695	7.70442e-05	0	0.00161204	0.00184221	0.00610607	0.00326325	0.00385237	0.00739783
WFDC1	6	4.7748e-29	-0.000171286	0.000269248	0	0.00419045	0.00326833	0.0183545	0.00293889	0.0060838	0.00141152
PPP1CC	6	4.8861e-29	0.00101552	0.000849945	0	0.00626066	0.00230519	0.00135442	0.00796324	0.00500417	0.000705195
PAXIP1	6	4.92692e-29	-8.96011e-05	7.54886e-05	0	0.00250515	0.00211036	0.00390789	0.00377924	0.00441619	0.00579796
LYPD2	6	4.94119e-29	-0.000133131	0.000232438	0	0.0137068	0.00355207	0.370435	0.0302033	0.00385828	0.00156685
PEAR1	6	5.00558e-29	-0.000235926	0.000144359	0	0.00229119	0.02632	0.139283	0.00219902	0.00806345	0.00301681
OSCAR	6	5.04331e-29	-0.000141041	0.000222963	0	0.00584613	0.0020254	0.00317814	0.0129831	0.00455274	0.0070932
NOTCH1	6	5.04911e-29	-8.73879e-05	0.000411201	0	0.0120652	0.00913522	0.00334687	0.00745038	0.0316925	0.00735982
WNT4	6	5.0839e-29	0.000459867	0.000254127	0	0.00227508	0.0144926	0.0046053	0.0170391	0.00319408	0.00103747
RFXAP	6	5.10586e-29	-0.000137998	0.000125688	0	0.0029689	0.00281304	0.00805271	0.00466025	0.00219426	0.00978709
PLEKHS1	6	5.22769e-29	0.000150749	0.000111288	0	0.00263985	0.00258016	0.00951165	0.00551194	0.0071443	0.00522445
C17orf98	6	5.25088e-29	0.000153056	0.000122807	0	0.00288894	0.0019932	0.00490031	0.00399046	0.0303488	0.00578611
LRRC66	6	5.26133e-29	0.000297326	0.000142861	0	0.00159497	0.0682339	0.00304712	0.0139452	0.00534749	0.0343954
ABL2	6	5.31423e-29	-0.000154094	8.92897e-05	0	0.00237758	0.00304675	0.00249048	0.00577931	0.00519402	0.00201886
DHX35	6	5.36452e-29	0.000493805	0.000215405	0	0.000726082	0.00940261	0.0146857	0.00316596	0.00199908	0.000715478
HPS1	6	5.44283e-29	0.000133903	9.09356e-05	0.191921	0.00248938	0.0019555	0.0258113	0.00514106	0.00316283	0.00237793
CAMSAP2	6	5.57836e-29	-0.000506071	0.000654395	0	0.00135078	0.00243037	0.0657175	0.0122122	0.0212693	0.00095937
ANKLE2	6	5.59668e-29	0.000227978	0.000467055	0	0.00464745	0.00344941	0.008454	0.00297325	0.01022	0.00121305
TIMP4	6	5.63433e-29	-0.000225895	0.0001711	0	0.00360922	0.00216873	0.00361476	0.00761747	0.210782	0.00228208
ZNF575	6	5.70432e-29	8.03223e-05	0.000131162	0	0.00413418	0.00733186	0.0137589	0.00558719	0.0095775	0.00840339
TOP2A	6	5.72502e-29	5.54648e-05	0.000202515	0	0.00634587	0.00633724	0.00353966	0.0043432	0.00241579	0.00983479
TRIP6	6	5.78835e-29	-0.000396173	0.000113758	0	0.00103085	0.00245991	0.165111	0.00187534	0.00658552	0.00206472
RSPRY1	6	5.88842e-29	-8.20937e-05	0.000146378	0	0.00397599	0.00550116	0.0157658	0.0056057	0.0352091	0.0034529
PLXNA4	6	5.92935e-29	0.000263256	0.000207689	0	0.00303135	0.0157516	0.00161561	0.0243559	0.0501375	0.000998378
OBSL1	6	5.94198e-29	-0.000157586	0.000182828	0	0.00496371	0.0050518	0.00728474	0.00351158	0.0118383	0.00275173
DBNDD1	6	5.96766e-29	-0.000555819	0.000547489	0	0.00633543	0.00247316	0.00404411	0.00555241	0.00530898	0.00140166
OR1E2	6	5.97247e-29	-0.000147794	0.000126154	0	0.00303664	0.0043456	0.00352894	0.00418289	0.00316384	0.00581836
SNCB	6	5.98278e-29	0.00033466	0.000354689	0	0.00408766	0.0145938	0.00624085	0.00267225	0.0109375	0.0012723
TMEM220	6	6.05508e-29	7.00294e-05	8.19564e-05	0	0.00298663	0.00428708	0.00326831	0.00371348	0.0420996	0.01219
YPEL5	6	6.0611e-29	0.000222465	9.31758e-05	0	0.00126796	0.00456794	0.00481125	0.0491092	0.00900922	0.0177237
NCR1	6	6.0797e-29	0.000275602	0.000336906	0	0.00535823	0.00426297	0.00926028	0.0251352	0.00236141	0.00167503
PHF7	6	6.11269e-29	-0.000265115	0.000444765	0	0.00551987	0.00514754	0.0153883	0.00223552	0.0287896	0.00174444
GDE1	6	6.17982e-29	0.000383566	0.000335465	0	0.00416924	0.00957306	0.00253726	0.00258269	0.00622069	0.00163807
CARTPT	6	6.20524e-29	-0.000570214	0.000517818	0	0.00362997	0.00367785	0.00668612	0.00217812	0.00467081	0.000572048
SCG5	6	6.2066e-29	-0.000617366	0.000423761	0	0.0036201	0.00178819	0.00839466	0.00285146	0.0236428	0.00107064
PPFIA1	6	6.20906e-29	-0.00019219	0.000400757	0	0.0042677	0.00265358	0.00391275	0.00536291	0.0136687	0.0014537
EHBP1L1	6	6.32984e-29	-0.000210307	0.00031451	0	0.00506137	0.00190933	0.00477075	0.0101071	0.00498075	0.00242446
CDC25C	6	6.34359e-29	0.000334684	0.000292254	0	0.00407115	0.00520864	0.00192159	0.00374751	0.0040705	0.00213258
GPI	6	6.36636e-29	-6.80682e-05	0.000211172	0	0.00569062	0.0138309	0.034769	0.00319529	0.0240606	0.00330966
BIRC6	6	6.36952e-29	-8.1142e-05	0.00011017	0	0.00299189	0.0610326	0.00514952	0.00587375	0.0177825	0.00242945
SSC5D	6	6.3836e-29	0.000764948	0.0006822	0	0.00985966	0.00212863	0.0536428	0.00500931	0.00244515	0.00167157
EPO	6	6.39304e-29	-0.000693615	0.000544819	0	0.00553768	0.00429648	0.00678534	0.00379608	0.00450175	0.00112389
DDX11	6	6.40053e-29	0.000816198	0.000462194	0	0.00408313	0.00209959	0.00196571	0.00446732	0.00355408	0.000963798
IFNE	6	6.43839e-29	-0.000881901	0.000965924	0	0.00562514	0.00383448	0.00276402	0.00981877	0.00860609	0.000536947
DEC1	6	6.4643e-29	-0.000270187	0.00048261	0	0.00654922	0.0045801	0.00370422	0.0062538	0.0870861	0.000369033
IFNA8	6	6.48469e-29	-0.00152802	0.00127226	0	0.0056772	0.014034	0.0233061	0.00233526	0.00849898	0.000452124
ARL6IP5	6	6.54333e-29	0.000183776	0.000141156	0	0.00362725	0.00316687	0.0074251	0.00534767	0.00357825	0.00175955
GLOD4	6	6.56104e-29	8.52686e-05	0.000143624	0	0.00439204	0.00388135	0.0116376	0.00820093	0.00234671	0.00569993
KCNK7	6	6.56835e-29	-0.000271548	0.000361718	0	0.00535708	0.00180521	0.00501833	0.00455994	0.00416805	0.00276659
FAM129B	6	6.58122e-29	-6.90659e-05	0.000124349	0	0.00365012	0.00185052	0.00639823	0.015839	0.00797295	0.00387801
KRI1	6	6.59767e-29	0.000141568	0.00016738	0	0.00408431	0.00909558	0.0454069	0.00734498	0.0296405	0.0110531
CTAGE5	6	6.60379e-29	0.000168871	0.000126741	0	0.00303131	0.0138909	0.0043245	0.00947839	0.00255123	0.00470121
HDAC2	6	6.65965e-29	0.000227157	0.000216595	0	0.00271817	0.00362679	0.00380551	0.0038757	0.00419076	0.00147009
TCF24	6	6.70469e-29	0.000195077	0.00046233	0	0.0124083	0.00668332	0.00327649	0.0140417	0.0371117	0.00298962
ZNF175	6	6.81008e-29	-3.89404e-05	0.000172432	0	0.00308501	0.0125331	0.00280824	0.00694934	0.00364594	0.00206212
KRT5	6	6.8248e-29	-0.000319811	0.000486955	0	0.00551464	0.0139706	0.0200128	0.00286234	0.019189	0.000677722
ADAM33	6	6.88107e-29	0.00103822	0.000603731	0	0.00452831	0.00174673	0.00373296	0.0102051	0.0031257	0.00103886
MYL12A	6	6.97193e-29	-6.25024e-05	0.000131591	0	0.00399679	0.00456522	0.00803937	0.00427904	0.00192522	0.00551884
GGT6	6	7.0096e-29	5.17329e-05	0.000194785	0	0.00582136	0.00174035	0.00577079	0.0361044	0.00500159	0.00734359
CADM3	6	7.02413e-29	-0.000154792	0.000120579	0	0.00271504	0.00368353	0.0187872	0.00271477	0.00876015	0.00935204
MT4	6	7.02614e-29	0.000126362	0.000111352	0	0.00248863	0.0021854	0.00298014	0.00459552	0.0106419	0.00793683
FAM215A	6	7.09537e-29	0.000122591	0.000164752	0	0.00415146	0.0170517	0.0128736	0.00175509	0.00290958	0.00518457
ZNF320	6	7.19767e-29	0.00052499	0.000397728	0	0.00462352	0.0103086	0.00148298	0.00234706	0.00364326	0.00268038
CNOT1	6	7.27479e-29	0.000134524	0.000104331	0	0.00250644	0.0023654	0.00573834	0.00413295	0.00893125	0.00496718
CHGA	6	7.38732e-29	-8.3123e-05	0.000110936	0	0.00300173	0.0048375	0.0184247	0.00701343	0.0027596	0.00380479
PIK3R2	6	7.40763e-29	-0.00179375	0.0015698	0	0.000832927	0.286889	0.00544004	0.00452021	0.00206626	0.000271518
PPP1R8	6	7.50086e-29	9.82458e-05	0.000185231	0	0.0060028	0.0234848	0.013979	0.0181193	0.00418054	0.0184294
ENTHD2	6	7.68195e-29	0.000946836	0.000936924	0	0.0142507	0.00839458	0.12253	0.0109839	0.00465885	0.00104363
PSMB5	6	7.7055e-29	-0.000497172	0.000391031	0	0.00398296	0.00747289	0.0144263	0.00241654	0.0110573	0.00129321
EMP3	6	7.70844e-29	-0.000319715	0.000113933	0	0.00108068	0.0353838	0.0107365	0.16264	0.00237335	0.0281455
TIMP2	6	7.70846e-29	-0.000186628	0.000121638	0	0.00209643	0.0040664	0.0142406	0.00738492	0.0143184	0.0166151
GALNTL5	6	7.75938e-29	0.000143179	0.000102211	0	0.00224341	0.00336337	0.00489696	0.00209607	0.0459889	0.00445637
WDR35	6	7.78313e-29	-0.000167678	0.00010892	0	0.0027129	0.040018	0.00549974	0.00506612	0.00452369	0.00191659
HDC	6	7.81524e-29	5.93805e-05	0.000142499	0	0.00420988	0.0024259	0.00291816	0.0134761	0.0043836	0.00653666
AP2B1	6	7.87877e-29	0.000176904	0.000117325	0	0.00265754	0.00789591	0.00413055	0.00316017	0.00317803	0.00465603
RIMBP2	6	7.9132e-29	-0.000974412	0.000487315	0	0.00244888	0.00231159	0.00236728	0.00259531	0.00445926	0.000569929
PIGF	6	7.91412e-29	0.000395201	0.000534032	0	0.00279135	0.00411938	0.0100341	0.00340875	0.00229575	0.000674577
RAN	6	7.9198e-29	-0.000333433	0.000285332	0	0.00211587	0.00251269	0.00635545	0.006265	0.00287306	0.00103837
PSMC3	6	7.93433e-29	0.00126348	0.000802585	0	0.00651856	0.00230122	0.00176264	0.0148257	0.0197448	0.00090514
NUP160	6	8.05224e-29	0.000179583	0.000186683	0	0.00474876	0.0105571	0.00244283	0.00594113	0.00674882	0.00179759
FSHB	6	8.12872e-29	-0.00122577	0.000509946	0	0.00306864	0.00337167	0.00149913	0.00157791	0.00183712	0.000866142
UBL5	6	8.13143e-29	-0.000104357	0.000177918	0	0.00536346	0.00204598	0.00916495	0.00377359	0.00705946	0.0119072
ANKRD52	6	8.20299e-29	-0.000169602	0.000320779	0	0.00821792	0.00428322	0.0180231	0.0218348	0.00520194	0.00421282
WRN	6	8.28786e-29	0.000131534	6.80546e-05	0	0.00162466	0.0403771	0.00311366	0.00409198	0.00268781	0.00314663
PBK	6	8.30526e-29	0.000163458	9.43434e-05	0	0.00191919	0.00317256	0.00834379	0.00372904	0.00989558	0.00553515
TMEM114	6	8.30802e-29	0.000144616	0.000121475	0	0.00298607	0.00314959	0.0242317	0.00271304	0.0180685	0.00671055
XPC	6	8.31167e-29	-8.6235e-05	0.000104796	0	0.00266813	0.0106365	0.0174805	0.00426341	0.00332862	0.00224684
KCNQ5	6	8.447e-29	-3.08021e-05	0.000118767	0	0.00226325	0.00400645	0.0201812	0.00261705	0.0162308	0.00196716
CTC1	6	8.49564e-29	-0.000157156	0.000390727	0	0.00521391	0.00277181	0.00395208	0.00578265	0.00253636	0.00217402
MOB3B	6	8.626e-29	-0.00050867	0.000338109	0	0.00215856	0.0222973	0.0101866	0.00374383	0.00150515	0.00118741
KIDINS220	6	8.64623e-29	0.000325263	0.000144548	0	0.00127319	0.0511358	0.00529089	0.00481794	0.00371444	0.0676269
UBE2L3	6	8.80073e-29	0.00101427	0.000581875	0	0.00466713	0.00226894	0.00298056	0.00778894	0.00310266	0.0011453
DYNLRB2	6	8.80954e-29	0.000273236	0.000469227	0	0.00126351	0.0213355	0.00774165	0.00506582	0.00281443	0.000344942
GLB1L3	6	8.82871e-29	-0.000551095	0.000416996	0	0.0034681	0.00405857	0.005046	0.00231386	0.00382243	0.00122731
HRC	6	8.87371e-29	0.000107118	0.000152852	0	0.0040677	0.0340036	0.00245913	0.00503524	0.00254401	0.00348651
NCOA3	6	8.96705e-29	-0.000873738	0.000793147	0	0.00457213	0.011353	0.0023728	0.00263988	0.00303956	0.000585183
ZMIZ1	6	9.01135e-29	-0.000198002	4.372e-05	0	0.000700813	0.00834099	0.00764523	0.00166007	0.00798344	0.00433091
ARL14EP	6	9.1234e-29	0.00014194	0.000147578	0	0.00331849	0.0273174	0.00344708	0.00243731	0.00985789	0.00730053
EIF2D	6	9.1456e-29	0.0003715	0.000113074	0	0.000917424	0.0242049	0.0129999	0.00818918	0.00303538	0.0291809
HIGD2A	6	9.15369e-29	0.000872508	0.000586345	0	0.00437773	0.00259541	0.0145094	0.00398867	0.00798213	0.00109829
TMEM81	6	9.1543e-29	0.000185657	0.000108248	0	0.00192225	0.0132385	0.00335342	0.00371627	0.0126167	0.0115868
METTL21B	6	9.23382e-29	-0.0009611	0.000690625	0	0.00113192	0.00251133	0.00472728	0.0118244	0.230654	0.000799237
NLRP7	6	9.27762e-29	0.000197172	0.000134177	0	0.00339636	0.0114411	0.0134663	0.0169823	0.0054841	0.0013264
FAM109B	6	9.28349e-29	5.96498e-05	0.000143235	0	0.00406827	0.00516051	0.0133255	0.0283097	0.00304607	0.00360059
KDELC1	6	9.34602e-29	7.65688e-05	0.000113256	0	0.00327476	0.00251998	0.00824799	0.0321885	0.0126541	0.00341797
ASB7	6	9.37081e-29	-0.000402027	0.000306872	0	0.00236277	0.0029104	0.0026275	0.00305804	0.0109848	0.00118481
ZNF274	6	9.44921e-29	0.000927402	0.000742382	0	0.0036261	0.00217721	0.0153836	0.00491276	0.00187895	0.000715523
EVX2	6	9.54604e-29	3.12876e-06	0.000306505	0	0.00182775	0.0509794	0.0112733	0.305644	0.00232294	0.00179428
IL16	6	9.55286e-29	0.000153644	9.18873e-05	0	0.00211088	0.00308158	0.0037704	0.00288133	0.00323568	0.00312975
TLX1NB	6	9.55525e-29	-5.96366e-05	0.000130742	0	0.00303229	0.0101786	0.00360228	0.00339044	0.0262658	0.00194277
HEXB	6	9.63826e-29	0.000652628	0.000475402	0	0.00475583	0.00531974	0.00948716	0.00362389	0.00291732	0.00102472
ESRRA	6	9.64303e-29	0.000104405	9.67535e-05	0	0.00255587	0.00505504	0.003945	0.00899366	0.00948224	0.00328493
HOXB5	6	9.66251e-29	0.000121561	0.000143811	0	0.00441807	0.00749406	0.00358192	0.00172836	0.00385204	0.0125797
CHPF	6	9.69282e-29	-0.000172459	0.000192228	0	0.00471443	0.00748542	0.00375827	0.00626617	0.0101831	0.00233197
TMEM198	6	9.69282e-29	-0.000172459	0.000192228	0	0.00471443	0.00748542	0.00375827	0.00626617	0.0101831	0.00233197
DDX19B	6	9.78701e-29	-5.23486e-05	0.00029589	0	0.00744534	0.00266063	0.00354233	0.00375474	0.0168554	0.00247453
PXMP2	6	9.91877e-29	0.000159727	0.000127771	0	0.00309173	0.00796961	0.0140571	0.00366236	0.00955388	0.00284964
DDAH1	6	9.95633e-29	9.29526e-05	6.29004e-05	0	0.00179074	0.00423747	0.00779943	0.00608273	0.0247665	0.00306505
TP53I13	6	9.97986e-29	-0.000149801	0.000201777	0	0.0048228	0.0189329	0.00423115	0.0142009	0.0114601	0.00396386
CFL1	6	9.98374e-29	-4.60888e-05	0.000131087	0	0.00886259	0.00551062	0.00345854	0.00276383	0.0113012	0.0778054
HOXD10	6	1.00234e-28	8.1059e-05	0.00055999	0	0.00154686	0.00223655	0.0651675	0.0422161	0.00366193	0.00131658
CFI	6	1.00562e-28	-0.000135105	0.000109007	0	0.00294042	0.00326589	0.0214494	0.00259023	0.0497941	0.00276038
ITPA	6	1.00773e-28	0.000145268	0.000153298	0	0.00349009	0.188927	0.0133403	0.00301629	0.00387899	0.00934911
EBF4	6	1.01171e-28	-9.3762e-05	9.5785e-05	0	0.00328346	0.00358714	0.136187	0.00503783	0.00806256	0.0101506
TRPV3	6	1.01953e-28	-0.000301177	0.000210503	0	0.00246405	0.0025939	0.00168074	0.0154693	0.00657509	0.0023063
SORBS2	6	1.0203e-28	0.000611752	0.000296239	0	0.00162815	0.00443344	0.00346436	0.00236887	0.00257682	0.00078357
KDM3B	6	1.03952e-28	0.000346546	0.000249809	0	0.00280121	0.0184189	0.00150907	0.0034299	0.00339499	0.00335041
CYP46A1	6	1.03977e-28	0.000269215	0.000110048	0	0.00130916	0.00177827	0.0269059	0.00440404	0.00296237	0.0238951
PPFIA3	6	1.04105e-28	0.000110658	0.00015021	0	0.00399746	0.0333039	0.00247048	0.00339243	0.00260745	0.00422878
LPXN	6	1.0426e-28	0.00218487	0.00186258	0	0.00701146	0.00409333	0.00618854	0.00396595	0.00409028	0.000280981
COL24A1	6	1.04451e-28	0.000176933	5.77936e-05	0	0.000949906	0.00276601	0.0210165	0.00797423	0.314563	0.00437531
IFNK	6	1.05208e-28	-8.11957e-05	0.000138626	0	0.0050321	0.00294094	0.00857899	0.00333175	0.0122753	0.0213586
TRPC4AP	6	1.05539e-28	0.000485241	0.000479549	0	0.00443362	0.00757503	0.0123575	0.00303189	0.00253231	0.000985271
SNRNP70	6	1.05815e-28	7.9705e-05	0.000160558	0	0.00398379	0.0336454	0.00468724	0.00591177	0.0135315	0.00241421
ADSL	6	1.07275e-28	-0.000201965	0.000122296	0	0.0019542	0.00270801	0.00313273	0.00244436	0.0214958	0.0131693
TNFRSF10D	6	1.0752e-28	8.92955e-05	0.000123763	0	0.00302304	0.0039834	0.00566297	0.0530352	0.00399345	0.00194642
NSD1	6	1.08293e-28	-0.000274939	0.000121567	0	0.0013267	0.00190098	0.24757	0.010736	0.0055972	0.0243702
FAM184A	6	1.08498e-28	-0.000763709	0.00047476	0	0.00323633	0.0668584	0.00625772	0.00229773	0.00152531	0.000904948
CSGALNACT2	6	1.09136e-28	-0.000344477	0.000135995	0	0.00126987	0.00649837	0.00245576	0.00200629	0.00443996	0.0285063
ZRANB1	6	1.09859e-28	3.45679e-05	0.000248295	0	0.00378421	0.0255561	0.00995704	0.00247584	0.00261396	0.00216318
ROPN1	6	1.10052e-28	-9.26669e-05	0.000151974	0	0.00393254	0.00238714	0.0169019	0.00296165	0.0226472	0.00709603
SUN5	6	1.12074e-28	2.25969e-05	0.000315548	0	0.00349714	0.0383601	0.00407963	0.0181634	0.00202884	0.00172287
ZNF232	6	1.14683e-28	0.000175459	0.000147981	0	0.00306933	0.0144315	0.0202811	0.00267043	0.00580603	0.00420268
TMPPE	6	1.15743e-28	0.000183969	0.000119902	0	0.00212676	0.00213966	0.0246772	0.00222599	0.00622098	0.00730271
OR2AG1	6	1.15824e-28	-0.000438739	0.000277289	0	0.00172056	0.129879	0.00220226	0.00356924	0.00840919	0.00105771
CDH7	6	1.1803e-28	-0.000192438	0.000236346	0	0.00171437	0.00321982	0.00322542	0.00331225	0.00587569	0.000753065
GP6	6	1.1806e-28	-0.000163944	0.000113737	0	0.00232413	0.00187041	0.00522824	0.00421845	0.00909793	0.005956
S100B	6	1.18477e-28	-0.000149162	0.000113263	0	0.00219609	0.00238493	0.00454458	0.0433541	0.00414053	0.00925137
EGLN1	6	1.18948e-28	-0.000331648	0.000431083	0.124798	0.00434439	0.00226288	0.00797448	0.00463489	0.00253809	0.00137777
PYCRL	6	1.19064e-28	8.96319e-05	0.000409683	0	0.00993121	0.00376159	0.00943397	0.00195086	0.00867686	0.00359982
TMIE	6	1.20178e-28	0.00019472	0.000133748	0	0.00206296	0.0053406	0.00220955	0.00289226	0.0174283	0.0154246
COX14	6	1.20603e-28	0.000163562	0.000138884	0	0.0028789	0.0153419	0.00470992	0.00248281	0.00693442	0.00681141
C8orf37	6	1.21581e-28	0.000380383	0.000191375	0	0.000855389	0.00420237	0.0359015	0.00357119	0.120353	0.000806103
HSPA12B	6	1.21586e-28	0.00050383	0.000516155	0	0.00605562	0.00742853	0.0362511	0.00287282	0.00460551	0.00102502
ADAM7	6	1.21937e-28	-0.000190563	5.27147e-05	0	0.00085426	0.0021106	0.0125699	0.00349999	0.0111066	0.00825036
PRCP	6	1.22759e-28	-0.000813844	0.000684317	0	0.00372362	0.002801	0.00434365	0.0356625	0.0337616	0.000595758
RNASE10	6	1.23748e-28	-0.000828653	0.000663447	0	0.00320007	0.00460272	0.00738405	0.0027481	0.00344734	0.000647033
IFIT5	6	1.23812e-28	-0.000936893	0.000474513	0	0.00326035	0.0061846	0.00223166	0.00334138	0.00159366	0.00122123
TRPV1	6	1.24481e-28	-0.000153949	0.000107512	0	0.00245289	0.00603024	0.00927007	0.00484187	0.0049005	0.00305937
STAP1	6	1.25667e-28	-0.000181411	0.000142643	0	0.00315308	0.0033768	0.00516338	0.00270449	0.00444914	0.00271807
APOC1	6	1.25867e-28	0.000170297	0.000146151	0	0.00283187	0.00464386	0.00612907	0.0016285	0.0162139	0.0073126
IL6	6	1.25941e-28	-0.000351136	0.000266675	0	0.00311372	0.0642925	0.00260344	0.00568916	0.00528345	0.00117288
EOGT	6	1.264e-28	0.000368629	0.000358835	0	0.00300703	0.00316522	0.0104151	0.00434194	0.00267858	0.00136624
OXA1L	6	1.27074e-28	0.000189607	9.96749e-05	0	0.00192769	0.00245764	0.0048911	0.0280003	0.00246968	0.00570483
THNSL2	6	1.28868e-28	0.00051274	8.26792e-05	0	0.000520778	0.0082104	0.0076467	0.00374899	0.24978	0.00238055
BMP4	6	1.29451e-28	0.000168038	4.38424e-05	0	0.000874912	0.0150676	0.00370206	0.0210333	0.00320363	0.002469
SIGLEC5	6	1.29933e-28	-0.000299322	0.000352684	0	0.00379473	0.00338005	0.00197946	0.0038044	0.0063975	0.0018551
CYP2D6	6	1.30588e-28	3.88376e-05	0.000153179	0	0.00391121	0.0036084	0.0232323	0.00366631	0.0218108	0.00187025
PTCHD2	6	1.31173e-28	-0.00032715	0.000332164	0	0.0025121	0.00324942	0.00384292	0.00389236	0.00350194	0.00111381
F3	6	1.31614e-28	-7.06107e-05	0.00015293	0	0.00229354	0.00383527	0.00986964	0.143059	0.00525904	0.00153683
ATXN1	6	1.32532e-28	-0.000237911	0.000198546	0	0.00128965	0.0046821	0.0030231	0.00282159	0.00449548	0.000866717
CALCR	6	1.33412e-28	-0.000336221	0.00019496	0	0.00189965	0.00408383	0.0103975	0.0214962	0.00751082	0.00114759
YTHDF2	6	1.3343e-28	-0.000195168	0.000135597	0	0.00274528	0.0572381	0.00647907	0.0251381	0.00150324	0.0053917
SIGLEC1	6	1.34524e-28	0.000972134	0.000593586	0	0.0035414	0.00522434	0.00546263	0.00395961	0.00521944	0.000824274
PTGR2	6	1.36834e-28	-0.000577071	0.000611094	0	0.00430734	0.00631301	0.00628544	0.00559522	0.0101287	0.000823172
GGT1	6	1.37197e-28	8.71794e-05	0.000175018	0	0.00428877	0.00192342	0.0137324	0.00400182	0.0347558	0.00318023
ARHGAP28	6	1.37331e-28	0.000582133	0.000423291	0	0.00202543	0.00876324	0.00341017	0.00148422	0.00523698	0.000510948
OR3A3	6	1.37415e-28	-0.000169925	0.000120562	0	0.00253152	0.00657145	0.00341144	0.00306008	0.00341285	0.00374431
C3orf30	6	1.37503e-28	-0.000146211	0.000135933	0	0.00270059	0.0181719	0.00315719	0.00799205	0.00207924	0.0068177
OR10A3	6	1.37749e-28	-0.000233333	9.9962e-05	0	0.00133766	0.00331878	0.00441124	0.00298965	0.0221107	0.0146477
NEU3	6	1.38052e-28	0.000215712	0.000170551	0	0.00376891	0.00881274	0.00317107	0.00217967	0.00434483	0.0024265
OR11G2	6	1.38193e-28	0.00104864	0.000752513	0	0.00412807	0.00346098	0.00154759	0.0193336	0.0103083	0.000552793
PRR23A	6	1.38576e-28	-1.27079e-05	0.000177491	0	0.00879407	0.032239	0.287491	0.103654	0.0160315	0.00201467
GIMAP5	6	1.38687e-28	-0.00118456	0.000892864	0	0.00246452	0.00491896	0.0012207	0.00978921	0.0259037	0.000393732
INHA	6	1.39287e-28	-0.000186967	0.00018723	0	0.00429386	0.00445442	0.0047012	0.00524974	0.0136518	0.00219194
GRK1	6	1.40559e-28	0.000188875	0.000202299	0	0.00451578	0.0141978	0.00563519	0.0638341	0.00518883	0.00329848
INCENP	6	1.41124e-28	3.26962e-05	8.88434e-05	0	0.00405779	0.00394004	0.147446	0.00261203	0.015013	0.00268378
ARL2BP	6	1.41527e-28	-9.83157e-05	0.000177423	0	0.00433312	0.0119601	0.0135419	0.00275762	0.0194409	0.00411249
SERPINE3	6	1.41932e-28	-0.000334951	0.00022599	0	0.00250171	0.00342673	0.00788279	0.0062277	0.0028728	0.00143003
HDAC7	6	1.42029e-28	-0.000286419	0.000162312	0	0.00222394	0.00545456	0.117379	0.00535396	0.00329303	0.00245882
SLC3A2	6	1.43381e-28	0.000225245	0.000163881	0	0.0026065	0.0142514	0.00504514	0.00183011	0.00545896	0.0158184
STOML3	6	1.43844e-28	-0.000165571	8.10706e-05	0	0.00180214	0.00592779	0.00595122	0.00335032	0.00624029	0.00211674
CLEC2D	6	1.4406e-28	0.000173981	8.94577e-05	0	0.00181843	0.00702701	0.0034775	0.00265527	0.00309153	0.00307136
LEPROTL1	6	1.44319e-28	0.000223094	0.000155641	0	0.00329297	0.00441624	0.0201019	0.01915	0.0195366	0.00171425
WDR74	6	1.46231e-28	0.000206778	0.000155875	0	0.00300543	0.0442379	0.00582799	0.00202729	0.00257948	0.00650364
NUDT22	6	1.4689e-28	-6.6685e-05	0.000143292	0	0.00344272	0.00657574	0.0115099	0.00370267	0.0220142	0.00180719
PALD1	6	1.47179e-28	0.000161901	0.000105606	0	0.00201661	0.0029012	0.00455214	0.00310131	0.00604036	0.00630941
XDH	6	1.47776e-28	0.0002531	0.000693524	0	0.00340949	0.0121841	0.00156154	0.00299785	0.00564397	0.000534228
PAPSS1	6	1.48029e-28	-0.000183579	6.69656e-05	0	0.00123553	0.0330746	0.0156325	0.152914	0.0231058	0.003371
KDM5A	6	1.48071e-28	-0.000132151	0.000124874	0	0.00293564	0.00463393	0.0744151	0.00455277	0.00243708	0.0124975
PSMB11	6	1.48817e-28	-0.000201598	0.000144389	0	0.00373032	0.00883875	0.0413466	0.0037765	0.0143031	0.00139284
ZNF18	6	1.49961e-28	-0.000203852	0.000138843	0	0.00289643	0.00344254	0.00330926	0.00315187	0.00282433	0.00333095
BSPH1	6	1.50689e-28	0.000104317	0.000155572	0	0.00395089	0.00374453	0.00733704	0.00345735	0.00814438	0.00629271
SLC4A11	6	1.51173e-28	0.000199297	0.000157589	0	0.00262552	0.0495462	0.0095514	0.0239206	0.0165319	0.0126535
CPNE3	6	1.5136e-28	8.60647e-05	0.000119297	0	0.00341513	0.00275866	0.0248038	0.0111757	0.00903626	0.0060276
TMEM38B	6	1.51376e-28	-0.000556238	0.000207227	0	0.000703014	0.0270174	0.00157382	0.00278455	0.0346245	0.00086017
EPHA2	6	1.52063e-28	0.000275812	0.000139958	0	0.00165455	0.00346053	0.0928932	0.00203502	0.00612965	0.00686916
ZNF260	6	1.53751e-28	-0.000850156	0.0008785	0	0.00286369	0.053277	0.0244888	0.00372295	0.0018375	0.000734678
UBE2T	6	1.5421e-28	-4.44881e-05	0.000151956	0	0.00505764	0.00696606	0.119417	0.00294433	0.0160832	0.00252015
CPO	6	1.5511e-28	0.000204391	8.17387e-05	0	0.00155811	0.0106794	0.0218009	0.00684468	0.00470379	0.00136671
SLC6A1	6	1.57655e-28	0.000706697	0.000251486	0	0.000587657	0.00398599	0.0318861	0.00673463	0.00190031	0.000820598
BTNL8	6	1.57795e-28	-0.000887436	0.00113041	0	0.00670492	0.0245942	0.00478448	0.0423793	0.00223786	0.000735491
PTAR1	6	1.57837e-28	0.00111679	0.000730051	0	0.00381428	0.0198006	0.00161294	0.00219159	0.00370745	0.000681448
IRF2BP1	6	1.58681e-28	8.42853e-05	0.000144593	0	0.00336076	0.0580307	0.00319573	0.00390536	0.00482244	0.00225273
FBN3	6	1.59575e-28	0.000171225	0.000129339	0	0.00246553	0.00604859	0.00434506	0.0085845	0.00414787	0.00689101
PPID	6	1.60173e-28	6.02078e-05	0.000228573	0	0.00549178	0.0134685	0.00570204	0.00249535	0.00560498	0.00335101
RNMTL1	6	1.60204e-28	9.2344e-05	0.000145469	0	0.00360796	0.00404969	0.00406223	0.010805	0.00255589	0.00421142
SPEN	6	1.6086e-28	0.000117328	0.000117622	0	0.00362687	0.0077356	0.00298943	0.015773	0.00227187	0.0147851
OR10AD1	6	1.63334e-28	-0.000250624	0.000117545	0	0.00146772	0.00502731	0.0244895	0.199401	0.00240983	0.00825189
SMO	6	1.63939e-28	6.24594e-05	0.00016566	0	0.00439477	0.00253647	0.0020442	0.0142668	0.012235	0.00820991
OR5AR1	6	1.65379e-28	0.000157096	0.00062719	0	0.00490708	0.0389414	0.00402507	0.0173689	0.00221901	0.00104846
ZNF667	6	1.65436e-28	-0.000175215	0.000104511	0	0.00227725	0.00564438	0.0035022	0.00637816	0.00377292	0.00169707
SHPK	6	1.67091e-28	-0.000204895	0.000114684	0	0.0017322	0.00202525	0.0113452	0.00297125	0.135532	0.00604216
PIP5K1A	6	1.67387e-28	0.000188564	8.90805e-05	0	0.0018045	0.0201998	0.00202957	0.00387587	0.00685241	0.0025435
AP4E1	6	1.67396e-28	-0.000296824	0.000376905	0	0.00297811	0.00179032	0.0195694	0.00657813	0.00903211	0.00166852
ZER1	6	1.67928e-28	0.000143956	0.000208255	0	0.00490221	0.00373106	0.0260537	0.00174808	0.0760918	0.00464763
FZD5	6	1.6823e-28	0.000987823	0.000841265	0	0.00602638	0.0722441	0.00464457	0.00227116	0.00386189	0.000991136
SZRD1	6	1.69151e-28	0.000181812	0.000153783	0	0.00315864	0.00345231	0.00938446	0.011597	0.00387485	0.00495108
IFIT2	6	1.72187e-28	-0.000935442	0.000695709	0	0.00239203	0.00352772	0.0173987	0.00378876	0.00307965	0.000629909
BCCIP	6	1.7235e-28	-0.000847486	0.000194406	0	0.000682048	0.00352592	0.265017	0.0167637	0.00725415	0.0148753
CCDC88B	6	1.72545e-28	-8.33712e-05	0.000139523	0	0.00397403	0.0058897	0.0036211	0.00411189	0.00323323	0.0117617
OXTR	6	1.72925e-28	-0.000336382	0.000357742	0	0.00423925	0.00325929	0.00721659	0.00697332	0.00223633	0.00192745
C21orf58	6	1.73026e-28	-0.000591728	0.000846029	0	0.00562255	0.00275945	0.0123167	0.00539993	0.00511322	0.000652575
ST13	6	1.74486e-28	-7.70329e-05	4.87664e-05	0	0.00168794	0.00225431	0.00733841	0.00666561	0.0421466	0.00524887
OR6C68	6	1.74719e-28	-0.000200752	0.000490632	0	0.0017644	0.00574669	0.0694393	0.00317922	0.00322415	0.0016546
SLC1A2	6	1.74921e-28	-0.000395521	0.000197139	0	0.00125711	0.00264541	0.00646076	0.00907453	0.00199373	0.00112192
PRMT2	6	1.75647e-28	-0.000152444	0.000119897	0	0.00242441	0.00277916	0.00290348	0.00644171	0.00278275	0.00387352
UBTF	6	1.76457e-28	-0.00127073	0.00102398	0	0.00629033	0.0077691	0.00177083	0.0022502	0.00241136	0.000828802
CARD17	6	1.77042e-28	0.000170412	0.000118516	0	0.00257747	0.015484	0.00535341	0.253568	0.00394031	0.00581938
POLR2G	6	1.77582e-28	0.00018544	0.00017783	0	0.00337063	0.0250342	0.00544482	0.0022283	0.016011	0.00671078
SH3TC1	6	1.77786e-28	-6.06105e-05	0.000143953	0	0.00339654	0.00820058	0.00336534	0.0075729	0.00563758	0.00227504
C17orf75	6	1.79102e-28	-0.000353326	0.000196088	0	0.00202714	0.443985	0.00310522	0.00565976	0.00622829	0.00564839
ZNF708	6	1.80141e-28	-0.000895598	0.000934747	0	0.00726042	0.029699	0.0216569	0.00195358	0.00431232	0.00066602
COL6A2	6	1.81477e-28	-0.000227617	0.000150298	0	0.00289706	0.00564931	0.0185364	0.0231449	0.00205635	0.00244944
ITGA2B	6	1.81934e-28	-0.000222018	0.000246163	0	0.00396671	0.0395242	0.00733694	0.0258651	0.00416904	0.0193678
RPL9	6	1.82567e-28	-0.000202964	5.66145e-05	0	0.00104787	0.00683581	0.00750744	0.0032629	0.00463636	0.00142475
PKD2L1	6	1.83068e-28	-0.000207495	0.000141253	0	0.00286297	0.00505032	0.00484944	0.00190734	0.00752653	0.0022919
DSN1	6	1.84351e-28	-7.66952e-05	0.000237851	0	0.00601102	0.0623601	0.00519636	0.0183388	0.00833388	0.00864628
WBSCR28	6	1.84504e-28	-0.000183625	0.000193143	0	0.00335154	0.00866029	0.0126206	0.00166223	0.0164042	0.00992217
OR1I1	6	1.85222e-28	0.000407312	0.000253175	0	0.00276954	0.00315773	0.00659222	0.00322494	0.00341526	0.00151095
SMIM1	6	1.85615e-28	-0.000203123	0.000176888	0	0.00285165	0.00263603	0.0142001	0.00300623	0.00224905	0.012422
PLA2G5	6	1.86517e-28	-0.000188584	0.000126553	0	0.0025997	0.00192224	0.00656907	0.00975041	0.00644296	0.00295201
FAM219A	6	1.87376e-28	-0.00014671	0.000123999	0	0.00265478	0.00419378	0.00360731	0.101296	0.00244809	0.00363968
GDF6	6	1.88573e-28	0.00050742	0.000240355	0	0.000920172	0.00352815	0.0048122	0.00265332	0.00796686	0.000718183
MYH9	6	1.89568e-28	-0.00021296	0.000105056	0	0.00204818	0.0212226	0.00543821	0.00258477	0.0044095	0.00208246
INA	6	1.90003e-28	-0.00082263	0.000498394	0	0.00396366	0.011829	0.00158168	0.00284733	0.00458956	0.00177396
CTSG	6	1.91263e-28	-2.88259e-05	0.000242668	0	0.00289865	0.0044459	0.00394071	0.00893918	0.00435288	0.00175393
COL17A1	6	1.91276e-28	0.000111317	0.000122888	0	0.00252433	0.00970811	0.0196504	0.00703165	0.0203699	0.00228409
IL36B	6	1.91408e-28	-0.000774313	0.000294529	0	0.000608931	0.00514785	0.00292946	0.00279668	0.0854019	0.000781653
FBXL14	6	1.92908e-28	0.000358441	0.000120519	0	0.00111184	0.00991955	0.00172837	0.00302663	0.00521426	0.0212148
GCSAML	6	1.93372e-28	-7.31153e-05	0.000123121	0	0.00328977	0.042027	0.00262177	0.151834	0.00807545	0.00434087
C1orf127	6	1.93431e-28	-0.000209472	0.000111513	0	0.00256043	0.00756466	0.00463314	0.0091564	0.073653	0.00130041
FAM214A	6	1.9468e-28	-0.000215157	0.000124409	0	0.00213855	0.00531795	0.00390336	0.00479839	0.00177539	0.00730034
KRT23	6	1.96182e-28	-0.000239786	0.000613827	0	0.00186151	0.00377829	0.0186144	0.00218979	0.00741616	0.000737351
CLVS2	6	1.96192e-28	-0.000542006	0.000330547	0	0.00220425	0.00174407	0.00201438	0.060389	0.0114074	0.00173756
SDHC	6	1.97954e-28	0.0002511	0.000529318	0	0.00425781	0.00527406	0.00185745	0.00478174	0.00414274	0.00131973
KIAA0825	6	1.98207e-28	0.000439734	0.000615123	0	0.00087152	0.00472859	0.0699692	0.00179635	0.0183854	0.00123604
CTPS1	6	1.98532e-28	-0.000166328	0.000116337	0	0.0022733	0.00389434	0.00276709	0.00860421	0.00866272	0.00367927
OR5B2	6	1.98865e-28	0.000468747	0.00112625	0	0.00518588	0.00225106	0.00216118	0.00528778	0.00777151	0.000574986
ASIC4	6	1.99839e-28	-0.000192182	0.000179609	0	0.00388488	0.00687539	0.00395937	0.00487995	0.0309758	0.00223832
MRPL55	6	2.00403e-28	-0.000228265	0.000141984	0	0.00292469	0.00870369	0.00944782	0.00446454	0.0229962	0.00161515
C10orf53	6	2.01649e-28	-0.000212296	0.000110963	0	0.00217135	0.0024003	0.00569527	0.00703969	0.00305201	0.00221533
DDX46	6	2.01825e-28	0.000123264	0.000576006	0	0.00307823	0.00268016	0.00316428	0.087563	0.184143	0.00160614
PEX12	6	2.02889e-28	0.000109238	0.000155368	0	0.00339578	0.00478881	0.00447743	0.00594447	0.0286569	0.00296644
ZNF592	6	2.03717e-28	-0.000503683	0.000611882	0	0.00142683	0.00398144	0.0260353	0.00514809	0.00275159	0.000636267
MRPL44	6	2.04496e-28	8.47699e-05	0.000125845	0	0.005106	0.00424119	0.0047782	0.00369316	0.00511994	0.107253
WAPAL	6	2.04655e-28	-0.000483762	0.000402487	0	0.00294099	0.00309391	0.00296209	0.00479258	0.00292056	0.00123979
SMC3	6	2.04976e-28	0.000215768	7.84641e-05	0	0.00138426	0.114785	0.00830411	0.00229619	0.00831124	0.00168997
ZNF746	6	2.06038e-28	-0.000797742	0.000567163	0	0.00457676	0.0115161	0.00162658	0.0511427	0.00277301	0.00162675
NDUFA7	6	2.06771e-28	-0.000229171	0.000294634	0	0.00631654	0.00395686	0.0141367	0.00298976	0.0112208	0.00253449
PRSS48	6	2.07255e-28	0.000257455	0.000189034	0	0.0039844	0.00311605	0.0335658	0.0171304	0.0174364	0.00139741
KEAP1	6	2.07508e-28	-0.000757505	0.00129025	0	0.00484864	0.0166763	0.0223246	0.00548859	0.00775014	0.00060159
C1orf222	6	2.07765e-28	0.000225426	0.000655132	0	0.014	0.0726432	0.0218213	0.00384891	0.00466163	0.00412442
OGDHL	6	2.0835e-28	-0.000194358	0.000103242	0	0.00195317	0.00364314	0.0335358	0.00459358	0.0760352	0.00260922
HNF1B	6	2.08471e-28	0.000153699	0.000126758	0	0.00211036	0.0115952	0.103407	0.0454342	0.00194991	0.00609671
CCDC77	6	2.11712e-28	-0.000213755	0.000150818	0	0.00280485	0.0110163	0.00561294	0.0108288	0.039963	0.0030339
IQGAP3	6	2.11985e-28	0.000318854	0.00012063	0	0.00127988	0.0021853	0.00320712	0.00290735	0.204428	0.00521919
KRT27	6	2.12588e-28	8.42217e-05	0.000122604	0	0.0031415	0.0066091	0.0057233	0.0260734	0.0364568	0.0039588
NANOS2	6	2.12952e-28	-5.39872e-05	0.000314848	0	0.00384362	0.00259345	0.0023851	0.00826753	0.00472585	0.00249597
AP1AR	6	2.13866e-28	0.000532959	0.000994276	0	0.000686812	0.00357343	0.0617106	0.00384435	0.0111619	0.000756727
ANPEP	6	2.16333e-28	0.000485647	0.000626928	0	0.0050887	0.00248827	0.00291481	0.00278203	0.0303661	0.00109773
WISP2	6	2.16562e-28	0.000267961	0.000135602	0	0.00183868	0.0234408	0.0737384	0.00636534	0.00825043	0.00293233
HOXB6	6	2.17378e-28	0.000133573	0.000143521	0	0.00370373	0.0179185	0.00387099	0.00165081	0.00751845	0.0105755
PPCDC	6	2.17973e-28	0.000120286	0.000179116	0	0.00411504	0.00346027	0.00660782	0.00411836	0.0185867	0.00640365
SPDL1	6	2.20073e-28	-0.00062084	0.000787437	0	0.00117682	0.00567145	0.0508877	0.00348577	0.00236037	0.000952367
FRS3	6	2.21613e-28	0.000253846	0.000147912	0	0.00170377	0.00448679	0.0138757	0.00293914	0.00989131	0.0659398
LRRC19	6	2.2195e-28	-0.000104386	0.00019756	0	0.00450261	0.00193966	0.00785165	0.00559296	0.00457688	0.00371159
LYL1	6	2.22083e-28	9.08362e-05	0.00025904	0	0.00541942	0.0207904	0.0196852	0.00392303	0.00496882	0.00272114
THEGL	6	2.22092e-28	-0.000806666	0.000742598	0	0.00134043	0.00334669	0.00727898	0.00403371	0.119128	0.000704025
SMAD1	6	2.24593e-28	-0.000212171	0.000126399	0	0.00241563	0.00346553	0.00517558	0.00254046	0.00306873	0.00262995
KRTAP3-3	6	2.24716e-28	9.57471e-05	0.000155075	0	0.00324363	0.0356275	0.0112802	0.00879944	0.0111632	0.0022578
CEP68	6	2.2493e-28	-0.000176898	0.000135022	0	0.00282378	0.00515147	0.011498	0.00210951	0.0046447	0.00243179
APOE	6	2.26275e-28	0.00019197	0.000145838	0	0.00255023	0.0045781	0.00547645	0.00162651	0.0114969	0.00611699
MESP2	6	2.26328e-28	0.000641355	0.00086533	0	0.00466556	0.00280662	0.00398153	0.0206557	0.0167988	0.00077396
FAM19A4	6	2.2842e-28	-0.00231412	0.000980031	0	0.000251652	0.00113422	0.0356224	0.00332839	0.00166715	0.000211059
PLEKHH2	6	2.30585e-28	-0.000631294	0.00103345	0	0.000334844	0.0058219	0.00647309	0.00371775	0.0490268	0.000216447
TAT	6	2.30622e-28	0.000865151	0.000450427	0	0.00268054	0.00431887	0.00139433	0.00365767	0.0104981	0.00124672
TRAT1	6	2.3082e-28	-0.00018883	9.07379e-05	0	0.00167908	0.00376358	0.00242912	0.0405506	0.00571521	0.0024259
FKBP2	6	2.32322e-28	-8.99048e-05	0.000143603	0	0.00322019	0.00782878	0.00867108	0.00362495	0.00696127	0.00227058
CWC27	6	2.32887e-28	0.000240144	0.000299715	0	0.000617138	0.00228152	0.00324595	0.00852993	0.0112337	0.0188359
PCK1	6	2.32908e-28	0.000175533	0.000100321	0	0.0017906	0.00573468	0.0036765	0.00684589	0.00284085	0.00494143
FAHD2A	6	2.34332e-28	3.12232e-05	0.000451358	0	0.00273042	0.00318966	0.135997	0.00237727	0.00521176	0.00244428
ZNF493	6	2.34933e-28	-0.000525425	0.000437366	0	0.00407253	0.00967118	0.0195003	0.00427308	0.0294355	0.00115269
GKN1	6	2.35046e-28	0.000191557	0.00015421	0	0.00287971	0.00364156	0.00471652	0.0088261	0.0409961	0.00352153
KCNK17	6	2.35613e-28	-0.000190855	8.21617e-05	0	0.00147786	0.0104491	0.0033377	0.00216672	0.0178679	0.00376098
OR5L2	6	2.37413e-28	6.5479e-05	0.000138031	0	0.00310844	0.00502091	0.00283164	0.0120976	0.00779311	0.00213732
TMEM160	6	2.3813e-28	-0.000127001	0.000221218	0	0.00473251	0.00530325	0.00297164	0.029915	0.0022939	0.0028754
LCN10	6	2.3817e-28	-0.000197478	0.00028207	0	0.004713	0.0408484	0.0137407	0.00198527	0.00572053	0.0149358
LYPD1	6	2.38203e-28	-0.000353882	0.000108485	0	0.000949632	0.00170488	0.0420429	0.0140092	0.0415393	0.00951928
FOXJ2	6	2.39654e-28	0.000344815	0.000284303	0	0.00348315	0.00567669	0.00722978	0.00520913	0.00573819	0.00135677
CNTN2	6	2.4095e-28	0.000203441	9.52066e-05	0	0.00162991	0.0201889	0.00572914	0.00836614	0.00491491	0.0043034
WNK1	6	2.4287e-28	-0.00040464	0.000633203	0	0.0037171	0.0123697	0.00382228	0.0212377	0.0127707	0.00058484
C2orf76	6	2.43145e-28	0.000184758	0.000101516	0	0.00186144	0.0295245	0.0167599	0.0230286	0.00307764	0.00593456
AGTPBP1	6	2.47332e-28	0.000110696	6.04889e-05	0	0.00153917	0.00381356	0.00328919	0.00491116	0.0223388	0.00339175
CCL14	6	2.47439e-28	-0.000923017	0.00067166	0	0.00502405	0.00436815	0.00325657	0.00267762	0.00238831	0.00121509
INSRR	6	2.48827e-28	-0.000213149	0.000147854	0	0.00269477	0.00223105	0.0104859	0.00298035	0.00558053	0.00322979
NAGK	6	2.49687e-28	0.000668699	0.000285236	0	0.000365095	0.00242291	0.00837157	0.0382289	0.00539894	0.0104125
BAG6	6	2.51268e-28	0.000182715	0.000180404	0	0.00366421	0.0046434	0.0137298	0.00791388	0.0116068	0.00378577
PCBD2	6	2.54399e-28	0.000323786	0.000538881	0	0.00320907	0.0118022	0.00496358	0.0105189	0.037882	0.00111902
PRSS46	6	2.54578e-28	0.000182961	0.000140612	0	0.0024101	0.0043211	0.0019652	0.00415691	0.00741677	0.00665884
PRRG4	6	2.54598e-28	9.25733e-05	0.000284808	0	0.00380631	0.00268531	0.00319147	0.00526215	0.00499529	0.0023548
TNRC6A	6	2.55455e-28	0.000493577	0.000398703	0	0.00237421	0.00306871	0.00740022	0.0042332	0.0168653	0.000863463
SLC26A4	6	2.56621e-28	-0.00101482	0.000612216	0	0.00143339	0.00229286	0.00170267	0.181771	0.00711572	0.000869204
PNP	6	2.56948e-28	-0.00107394	0.000749208	0	0.0030458	0.00262397	0.00823532	0.00412172	0.00292653	0.00063802
CES5A	6	2.63916e-28	-0.000230696	0.000108005	0	0.00169794	0.00188833	0.016404	0.00870036	0.0509258	0.00213577
TAF5	6	2.66022e-28	-0.00118815	0.000613792	0	0.00342105	0.00979253	0.00175424	0.00170127	0.00447485	0.00111708
ASCC1	6	2.67753e-28	0.00027777	0.000327559	0	0.00258336	0.00275055	0.00380599	0.00567042	0.00502821	0.00117516
MARCO	6	2.68991e-28	0.000252666	9.3168e-05	0	0.00117183	0.00224882	0.00324049	0.00427766	0.00335844	0.00992798
NPFFR1	6	2.7161e-28	-4.20924e-05	9.32772e-05	0	0.00471545	0.019386	0.002258	0.0155046	0.00408952	0.0398012
TPRG1L	6	2.72662e-28	-0.000486273	0.000367167	0	0.00253288	0.0826232	0.00213617	0.00276642	0.105907	0.0643114
WRAP73	6	2.72662e-28	-0.000486273	0.000367167	0	0.00253288	0.0826232	0.00213617	0.00276642	0.105907	0.0643114
STK19	6	2.73546e-28	-0.000185723	0.000151234	0	0.00247031	0.0130059	0.00265973	0.0507156	0.00916948	0.0092888
SLC9C1	6	2.75256e-28	0.00049983	0.000447927	0	0.0036357	0.00411603	0.0135911	0.00217548	0.0123687	0.000985454
ZNFX1	6	2.76274e-28	-0.000123178	0.000134874	0	0.00344898	0.0045621	0.0149216	0.0503131	0.00331355	0.0117533
NHP2L1	6	2.79024e-28	0.000180483	0.000226189	0	0.00426793	0.0126918	0.00872311	0.00770424	0.0498275	0.00803787
FIZ1	6	2.81964e-28	0.00260071	0.00140076	0	0.00676955	0.00294024	0.00470832	0.00677257	0.00136204	0.000538657
DEF8	6	2.86121e-28	-0.00110317	0.000685768	0	0.00394785	0.00822849	0.0034972	0.00194809	0.00555579	0.000994559
GPD1	6	2.86218e-28	0.000197132	0.000129944	0	0.00229552	0.0400474	0.00410632	0.00276866	0.0107184	0.00396586
FUS	6	2.8629e-28	7.52457e-05	0.000166404	0	0.00317952	0.00325898	0.00712645	0.0276557	0.00293894	0.00221757
ANAPC10	6	2.8892e-28	-0.000110381	0.000165345	0	0.00368096	0.00191315	0.00885671	0.0381003	0.00567234	0.00693402
LY9	6	2.95913e-28	-0.000395248	0.000411927	0	0.00355727	0.00245514	0.00473452	0.00280737	0.00780562	0.0012896
DCN	6	3.00265e-28	0.000336211	0.000388398	0	0.00205074	0.00232054	0.00377664	0.012906	0.00287959	0.000894
C22orf46	6	3.00286e-28	0.000197024	0.000231979	0	0.00439003	0.00309392	0.00505683	0.0289604	0.0113482	0.00407154
AP1G1	6	3.0062e-28	0.000226887	0.000125931	0	0.0020278	0.0185365	0.00363568	0.00220723	0.0214874	0.00530644
CD44	6	3.03177e-28	-0.000218631	6.6433e-05	0	0.00113337	0.00504415	0.00207498	0.00509272	0.00633166	0.00197343
PSMG2	6	3.0489e-28	-0.000213692	0.000124459	0	0.00244924	0.00690574	0.00574263	0.0099578	0.00520193	0.00143176
PIRT	6	3.06735e-28	0.000102686	0.000117769	0	0.00298288	0.0272157	0.00527541	0.0026193	0.0047154	0.00892082
POP7	6	3.0683e-28	-0.000855	0.00076828	0	0.00466178	0.00311162	0.0034946	0.0236718	0.00265474	0.000837897
TNFAIP2	6	3.07114e-28	0.000327256	0.000511593	0	0.00325746	0.00194453	0.00617092	0.00666146	0.00459741	0.00121982
NDUFA6	6	3.07362e-28	8.01365e-05	0.000142433	0	0.00328709	0.00336889	0.0174265	0.0178664	0.00300399	0.00324632
IRF2	6	3.07382e-28	0.000430979	0.00045652	0	0.00159385	0.00563926	0.0155091	0.00663172	0.00223935	0.00084896
ETHE1	6	3.12357e-28	0.000116705	0.00013042	0	0.00288115	0.00920663	0.00447266	0.00827003	0.00855872	0.00425348
NENF	6	3.14198e-28	0.000135872	9.43592e-05	0	0.00212942	0.00173896	0.00552957	0.00465971	0.00782528	0.00518582
TADA2A	6	3.14251e-28	-0.000128627	0.000228199	0	0.00189068	0.0150906	0.0991957	0.00270115	0.00205906	0.00520015
DEPDC1B	6	3.18007e-28	0.00059606	0.000106329	0	0.000593563	0.00200031	0.119065	0.00438369	0.00434026	0.00184142
LIN9	6	3.19424e-28	0.000111384	0.000115994	0	0.00265233	0.00224958	0.0153057	0.00691587	0.0215075	0.0039407
SDF2L1	6	3.19887e-28	0.00122621	0.000647877	0	0.00368262	0.00237895	0.00244049	0.00815029	0.0024291	0.00106837
AZGP1	6	3.19973e-28	0.000228818	0.000106791	0	0.00163245	0.00295816	0.00631409	0.00988415	0.00329052	0.00563473
CHUK	6	3.21154e-28	-0.000190077	0.000135245	0	0.00227283	0.0065634	0.00938883	0.0138332	0.019974	0.00817508
CCDC107	6	3.22208e-28	0.000102325	0.00013494	0	0.0031055	0.00173104	0.00741903	0.0155797	0.00494015	0.00520716
NPAS1	6	3.23145e-28	-0.000102603	0.000211817	0	0.00429317	0.00390281	0.0116141	0.0816177	0.00235007	0.00226898
CDC37	6	3.25903e-28	0.000529095	0.000221303	0	0.0010834	0.00187886	0.00186984	0.00349852	0.00247945	0.00110749
PCSK6	6	3.26928e-28	0.000691507	0.000321361	0	0.00138312	0.0046135	0.00250504	0.00699708	0.00218037	0.000766099
LETM1	6	3.31458e-28	-0.000420542	0.000549943	0	0.0104475	0.00282378	0.00382544	0.00233845	0.013467	0.0027706
ANGPTL4	6	3.36054e-28	0.00012799	0.000250385	0	0.00526997	0.0083538	0.0108803	0.00476077	0.032982	0.00894348
CLPP	6	3.36257e-28	0.000188218	0.00020407	0	0.00384019	0.00673999	0.0078875	0.0040961	0.00206135	0.00303962
CA2	6	3.36269e-28	-0.000206075	0.000136909	0	0.00239561	0.00259491	0.019155	0.00360454	0.00334041	0.00657913
ARG2	6	3.3988e-28	0.000983258	0.000630418	0	0.00317937	0.00618106	0.00282505	0.00662233	0.00722859	0.00081155
KIAA1551	6	3.40583e-28	0.000133492	0.000100733	0	0.00219499	0.00279986	0.00482261	0.00328032	0.00341673	0.0043353
HS3ST1	6	3.43045e-28	-0.000164837	3.96941e-05	0	0.000793014	0.00303663	0.00664181	0.128353	0.0126995	0.0026443
LIG3	6	3.43647e-28	0.000134306	0.00018148	0	0.00357086	0.0734649	0.00828659	0.0116479	0.0027016	0.00345994
KLHL2	6	3.43746e-28	0.000223332	0.000109089	0	0.00190296	0.00243248	0.00855399	0.00502763	0.0129209	0.0022609
FPGS	6	3.43969e-28	-0.000337917	0.000134662	0	0.00133881	0.00213049	0.00375848	0.00290744	0.014765	0.0165937
SENP5	6	3.44471e-28	0.000253257	0.000134238	0	0.00177771	0.00220771	0.00440147	0.00621523	0.192716	0.0225758
CWF19L1	6	3.45618e-28	-0.000211883	0.000142165	0	0.00252313	0.00501135	0.00587994	0.00227208	0.0109681	0.00294755
EGR1	6	3.46916e-28	1.65776e-05	0.000248535	0	0.00269685	0.0119772	0.0101568	0.00284947	0.00371918	0.0019143
GLCE	6	3.49433e-28	-0.00141581	0.00108794	0	0.0024398	0.00155594	0.0101948	0.00526982	0.00731859	0.000344542
BCAN	6	3.49759e-28	0.000246273	0.000145006	0	0.00255551	0.00232001	0.00355165	0.00683964	0.00484317	0.00253978
CENPP	6	3.52595e-28	-0.000238928	9.22013e-05	0	0.00141482	0.00215949	0.0172657	0.236752	0.00270801	0.00189212
OSBP2	6	3.53658e-28	0.000430545	0.000423483	0	0.00350117	0.00249897	0.0220675	0.0058546	0.00582304	0.00077142
G2E3	6	3.54587e-28	0.00019538	6.80022e-05	0	0.00116914	0.00178604	0.00733288	0.00386538	0.0100923	0.00258059
OR6A2	6	3.57457e-28	-8.53508e-05	7.88943e-05	0	0.00292383	0.00471692	0.00531127	0.00276998	0.00517636	0.0210405
MAP1B	6	3.61294e-28	-0.000618373	0.000542037	0	0.00252132	0.00778619	0.00406585	0.00217308	0.00464292	0.000535921
LIN52	6	3.61842e-28	0.000206473	9.16064e-05	0	0.00163093	0.00387478	0.00554824	0.0102265	0.0131776	0.00183805
MARCH9	6	3.62578e-28	-0.000992	0.000786209	0	0.00148223	0.00198816	0.00418111	0.00644887	0.205565	0.000827874
FAM177A1	6	3.63826e-28	-0.000414156	0.00025423	0	0.00256789	0.007919	0.00483297	0.0035402	0.00718439	0.00129558
CTNNAL1	6	3.64163e-28	-0.000233163	9.72646e-05	0	0.00150931	0.00361301	0.0032934	0.00203763	0.00300351	0.0043803
GBAS	6	3.74969e-28	-0.00101907	0.000621653	0	0.00314771	0.0117269	0.00796075	0.00264579	0.00248667	0.000931963
GPR179	6	3.75448e-28	7.93324e-05	0.000282109	0	0.00559667	0.00256501	0.00416501	0.0033597	0.00869383	0.00326534
SEH1L	6	3.76082e-28	-0.000157355	0.000122505	0	0.00309965	0.00416858	0.0886813	0.0124025	0.0109085	0.00298017
FCAR	6	3.80832e-28	0.000682463	0.00062468	0	0.00416655	0.00259819	0.00759821	0.012447	0.00307796	0.00124866
VEGFB	6	3.85955e-28	4.34544e-05	0.000245304	0	0.00293732	0.00802719	0.00445211	0.00390103	0.0374119	0.00178317
BASP1	6	3.8873e-28	0.000929569	0.000534976	0	0.00201028	0.00812933	0.00148365	0.00735695	0.00578383	0.00059007
ZDHHC23	6	3.90028e-28	-1.28824e-05	0.000823178	0	0.00162899	0.00398233	0.0308124	0.00714	0.00219061	0.000768534
DDO	6	3.90249e-28	0.00043768	0.000402898	0	0.00155832	0.00250995	0.0153828	0.00503035	0.00384051	0.000932011
BTG1	6	3.92609e-28	0.000592316	0.000401706	0	0.00257456	0.00244938	0.01024	0.00691753	0.00152989	0.000481383
ASF1A	6	3.95229e-28	-0.000255521	0.000122892	0	0.00155067	0.00599571	0.00481582	0.00307309	0.0253596	0.00893091
EFNA3	6	3.95718e-28	0.00077687	0.00178557	0	0.000413417	0.171212	0.0083625	0.00227445	0.00457489	0.000220047
ANGPT4	6	4.00882e-28	0.000458361	0.000367601	0	0.00263908	0.00211299	0.0195904	0.00579756	0.0346565	0.00106979
STX5	6	4.04772e-28	0.000245865	0.000162261	0	0.00230655	0.0335704	0.00866909	0.00518285	0.00595327	0.00821155
OR1L6	6	4.0479e-28	8.43869e-05	0.000253045	0	0.00535913	0.00435845	0.0029259	0.00996261	0.0107738	0.00785468
AMBP	6	4.0717e-28	0.000251353	0.000111007	0	0.00175914	0.00793843	0.00273106	0.0024801	0.0309309	0.00232537
ZNF728	6	4.08446e-28	-0.000267324	0.000184563	0	0.00279685	0.00572677	0.0423154	0.00222257	0.00576544	0.00230126
CYP3A5	6	4.10602e-28	-0.000419044	0.000214579	0	0.00174342	0.453687	0.00373625	0.00363057	0.00253848	0.00210204
SAP30BP	6	4.12147e-28	-0.00023612	0.000183938	0	0.00332381	0.0128362	0.0042796	0.00341182	0.00396247	0.00194707
TEX30	6	4.13754e-28	0.000142982	0.000119141	0	0.00260096	0.00186336	0.01315	0.00458191	0.00675609	0.00787579
WDR61	6	4.15281e-28	0.000207112	0.000104305	0	0.00182417	0.00300695	0.00720904	0.0540767	0.056581	0.00268548
ATP1A4	6	4.18023e-28	0.000346741	0.000124281	0	0.00113309	0.00581391	0.00561826	0.00341183	0.119836	0.00934475
PTCD3	6	4.19969e-28	0.00185276	0.00129759	0	0.00136093	0.00225406	0.0390463	0.00252025	0.00438089	0.00042399
CAMTA2	6	4.21e-28	0.000159382	0.000136327	0	0.00267821	0.013725	0.0587828	0.00206215	0.00736402	0.00750748
CD160	6	4.27998e-28	-2.35698e-05	0.000576404	0	0.0106094	0.00233708	0.0280036	0.0111546	0.00982021	0.00278823
POLR3C	6	4.27998e-28	-2.35698e-05	0.000576404	0	0.0106094	0.00233708	0.0280036	0.0111546	0.00982021	0.00278823
ESYT2	6	4.30127e-28	-0.000506961	0.000564686	0	0.00348212	0.00178379	0.00737459	0.0266785	0.00399143	0.000985047
C3orf65	6	4.3648e-28	9.83952e-05	0.000341584	0	0.0038283	0.00357701	0.00500603	0.00303367	0.0273045	0.00186992
KRBOX1	6	4.36966e-28	-0.000224488	0.000327569	0	0.00341999	0.00798913	0.00352954	0.00399478	0.00216776	0.00235175
C6orf141	6	4.3733e-28	-0.000484517	0.000399483	0	0.0023572	0.0172862	0.0102825	0.00237928	0.00254477	0.00133206
DNAH5	6	4.44118e-28	-9.08739e-05	0.00026421	0	0.000885944	0.00849367	0.00273327	0.00365544	0.00248305	0.000585184
FAM89B	6	4.49946e-28	-7.21831e-05	0.00028588	0	0.00431319	0.00169655	0.0425686	0.0115167	0.00840222	0.00270006
NMT1	6	4.51009e-28	-8.93494e-05	0.000283732	0	0.00237447	0.00953396	0.00580071	0.0486151	0.00710678	0.00151126
SURF1	6	4.53431e-28	0.000255495	0.000115607	0	0.00173588	0.00731111	0.0151387	0.00157062	0.0096553	0.00247146
MAPK9	6	4.55985e-28	0.000120451	9.08425e-05	0	0.00249374	0.00715847	0.00298141	0.0035613	0.00441572	0.0124167
GDF11	6	4.58968e-28	0.000268843	0.000267543	0	0.00447029	0.00687491	0.0158211	0.0048879	0.00247997	0.00345712
LGSN	6	4.60662e-28	0.000127317	9.85257e-05	0	0.00233014	0.00249123	0.0283313	0.00350421	0.23088	0.0123498
PUM1	6	4.62177e-28	0.000587758	0.000858235	0	0.00152134	0.00519278	0.00394316	0.00188738	0.0433561	0.00058284
SNX22	6	4.71335e-28	-0.000432732	0.000708374	0	0.00539962	0.00307832	0.00231935	0.0169379	0.00722641	0.00148134
SNX3	6	4.71457e-28	-0.00062868	0.000576335	0	0.00492347	0.00226978	0.00283304	0.00312203	0.00480074	0.00214636
PEBP4	6	4.73792e-28	-0.000113495	7.73884e-05	0	0.00179961	0.00924214	0.00369293	0.00567217	0.00389448	0.00498169
PCF11	6	4.74228e-28	0.000369706	0.000721407	0	0.00733243	0.0266763	0.046968	0.00590395	0.0026885	0.00085007
CST8	6	4.78618e-28	0.00021682	0.000119947	0	0.00196857	0.00206816	0.0150556	0.00351153	0.0053568	0.00492728
RHOF	6	4.7865e-28	0.000134145	0.000220735	0	0.00421497	0.042001	0.0200043	0.00215733	0.0136708	0.00478396
CLEC9A	6	4.79152e-28	-0.000179664	9.90733e-05	0	0.00185305	0.00193417	0.0489473	0.00338349	0.0277456	0.00542717
LRRC71	6	4.82694e-28	-0.000230851	0.000153612	0	0.00237748	0.00797632	0.00539787	0.00203359	0.0585175	0.00350122
EI24	6	4.84337e-28	-0.000112016	0.000120783	0	0.00254276	0.019912	0.00350727	0.00401978	0.0050667	0.00457418
SLC18A2	6	4.84787e-28	0.000233986	0.000131892	0	0.00208871	0.0075986	0.00271231	0.00533361	0.00361489	0.00381196
ZNF738	6	4.84833e-28	-0.000608766	0.000593885	0	0.00472571	0.00445036	0.00944838	0.00508693	0.0310503	0.00101163
CNDP2	6	4.86193e-28	-0.000265353	0.00051035	0	0.00164724	0.00398624	0.00555865	0.00666357	0.0231158	0.000843352
PRR5	6	4.87801e-28	-0.000156269	0.000114503	0	0.00206006	0.00312909	0.0377997	0.00204336	0.0369186	0.00746883
C8orf12	6	4.8862e-28	-0.000232049	9.70387e-05	0	0.00150073	0.00268451	0.0133837	0.00416939	0.00318052	0.00179422
DESI1	6	4.89659e-28	-0.000233716	0.000191053	0	0.00332604	0.00585671	0.0165957	0.00194915	0.015269	0.00341407
THNSL1	6	4.90488e-28	-0.000922897	0.000832532	0	0.00391872	0.00479796	0.00315572	0.0126826	0.00362753	0.000607774
SRSF11	6	4.96566e-28	-0.000182996	0.000184328	0	0.00304009	0.0175131	0.00349046	0.00364023	0.00453762	0.00510921
NEO1	6	4.9734e-28	7.72817e-05	0.000293461	0	0.000747055	0.00249407	0.0108932	0.0110855	0.1099	0.00195938
PRKRA	6	4.98411e-28	-0.00020088	0.000121871	0	0.00180901	0.00204262	0.00289986	0.0132917	0.0161217	0.00656598
APOA1BP	6	5.00622e-28	0.00028056	0.000144331	0	0.00187978	0.00145829	0.00512552	0.182986	0.0161312	0.00448178
UNC93A	6	5.08165e-28	-0.000304275	8.30743e-05	0	0.000911423	0.0046788	0.00259641	0.00291232	0.0185013	0.00668498
RBMXL1	6	5.09352e-28	-0.000157138	0.000397556	0	0.00255081	0.00259902	0.0225699	0.00570796	0.00300747	0.00179921
RINL	6	5.10524e-28	-0.000226284	0.000161588	0	0.00280325	0.00347675	0.00531167	0.00288201	0.00909881	0.00247727
GGNBP1	6	5.12127e-28	0.000381134	0.000273639	0	0.00206517	0.0136267	0.0059628	0.00289452	0.00594409	0.00125085
MYPOP	6	5.14308e-28	-0.000214434	0.000406463	0	0.0034767	0.444914	0.00353939	0.0025054	0.00360326	0.00184273
BOC	6	5.23058e-28	0.00021193	0.000328378	0	0.00211538	0.342197	0.00703367	0.00368826	0.00286497	0.00092699
SLC33A1	6	5.27528e-28	-0.000448215	0.000331094	0	0.00227149	0.00291107	0.00397582	0.00392113	0.00277601	0.00134319
RASAL2	6	5.31641e-28	-0.000111245	0.000590301	0	0.00212411	0.00577925	0.00223843	0.00264184	0.00388979	0.000486949
CLCNKB	6	5.3328e-28	0.000139556	0.000170114	0	0.00277381	0.00368314	0.0327194	0.00708946	0.0219181	0.00281675
SH3GL3	6	5.35935e-28	-0.00035467	0.000280885	0	0.00192383	0.00294851	0.00558699	0.0111165	0.0130617	0.00115556
SEPW1	6	5.36291e-28	0.000235473	0.000632436	0	0.00461443	0.00353869	0.0191418	0.00830964	0.00277583	0.000878075
PRR23B	6	5.39077e-28	-0.00019343	0.000141125	0	0.00247417	0.00970028	0.0167278	0.0201758	0.00190804	0.00326637
ETS2	6	5.39324e-28	-0.000210476	6.15599e-05	0	0.00101993	0.00247922	0.00516077	0.00677049	0.00799637	0.0015558
RHBDL3	6	5.40772e-28	-0.00103314	0.000508219	0	0.00109614	0.0135731	0.0073819	0.00179097	0.132435	0.00105978
SLC39A3	6	5.40933e-28	0.000244129	0.000195414	0	0.0031965	0.0512815	0.00273326	0.0048092	0.00736522	0.0043873
APBB1IP	6	5.43754e-28	0.00011834	7.27962e-05	0	0.00183858	0.00359614	0.00506337	0.0224367	0.0490031	0.00642334
LTA4H	6	5.4641e-28	0.000697173	0.000573695	0	0.00130963	0.00199977	0.00924506	0.0272441	0.00332375	0.000562868
LRP6	6	5.47934e-28	0.000218261	7.79121e-05	0	0.00117019	0.00267335	0.00567391	0.0021395	0.00452937	0.00398051
SERPINA11	6	5.50166e-28	9.49715e-05	8.77516e-05	0	0.0024474	0.0025097	0.00345797	0.00333472	0.00355645	0.0554432
PSMD12	6	5.50607e-28	-0.000249397	0.000137413	0	0.0019192	0.00239807	0.00245422	0.0181508	0.0168204	0.00626098
PSPN	6	5.50756e-28	0.000225042	0.000244297	0	0.00418523	0.00897494	0.00424932	0.00587486	0.00255106	0.00237903
RAET1L	6	5.53924e-28	-0.000283687	0.000107038	0	0.00115305	0.010928	0.00330777	0.0022884	0.0029334	0.010658
METTL4	6	5.55028e-28	7.67517e-05	4.4786e-05	0	0.00163692	0.0374615	0.00303283	0.00586158	0.00438687	0.0342377
PARG	6	5.5683e-28	-0.000156784	0.000136601	0	0.00233146	0.0189484	0.037115	0.00424866	0.0197605	0.00547788
LRSAM1	6	5.59874e-28	0.000140773	0.000117376	0	0.0022874	0.0107681	0.00716232	0.00408404	0.0249534	0.00539118
C16orf3	6	5.61841e-28	8.08445e-05	0.000177746	0	0.00331688	0.00480894	0.00353065	0.00907977	0.00569882	0.00215389
ANKRD13B	6	5.70205e-28	-0.000208045	0.000208007	0	0.00344437	0.0489861	0.0100633	0.00633325	0.0144971	0.00463948
ZNF682	6	5.7274e-28	-0.000238578	0.000144118	0	0.00197836	0.0218978	0.0031711	0.00238472	0.0866775	0.0124931
MIA3	6	5.7837e-28	0.000200365	0.000146737	0	0.00242505	0.0137396	0.00377174	0.00198087	0.0049301	0.00294969
ZNF217	6	5.84158e-28	0.000175601	7.55331e-05	0	0.00123708	0.0205505	0.0172616	0.00646229	0.155562	0.00553601
RPS8	6	5.85069e-28	-0.000273345	6.68912e-05	0	0.000882623	0.00868963	0.0199589	0.00257234	0.00714236	0.00133766
OTOF	6	5.86982e-28	-0.000131514	0.000126937	0	0.00285498	0.00528936	0.00249567	0.0139235	0.00227845	0.00919753
HOXD12	6	5.88215e-28	0.000348059	0.000528541	0	0.00205474	0.0023521	0.00390833	0.0180355	0.100762	0.00142311
UBR5	6	5.90189e-28	0.000472802	9.21179e-05	0	0.000612079	0.00452195	0.0519702	0.0139373	0.00657767	0.00582248
DUSP10	6	5.92405e-28	0.000411085	0.000152301	0	0.000592114	0.00870008	0.00304952	0.00151318	0.004798	0.000859074
ZBED2	6	5.93001e-28	0.000247975	0.000157309	0	0.00240519	0.0216702	0.00330214	0.00305212	0.00280655	0.00440147
PRSS50	6	5.95048e-28	0.000241468	0.000140435	0	0.00170935	0.0143984	0.00173442	0.00835868	0.0196888	0.00922934
CLEC1B	6	5.95857e-28	-0.000443354	0.000242307	0	0.00102067	0.00271608	0.0166115	0.0186619	0.00419391	0.000998658
NABP2	6	5.97584e-28	-0.000189448	0.000321688	0	0.00529469	0.0164863	0.00376133	0.0360648	0.00577084	0.00589597
KIF20A	6	5.97892e-28	-0.000232748	0.000181965	0	0.00285501	0.00541496	0.0119002	0.00503411	0.00337166	0.00579325
CHRNA9	6	5.99067e-28	-0.00032865	0.000199773	0	0.00190255	0.00997029	0.00428223	0.0132022	0.00299075	0.00133371
GOLGA8B	6	6.02463e-28	0.000292476	0.0002118	0	0.00394247	0.00295272	0.052823	0.00625894	0.0544941	0.00145093
SPAG8	6	6.11684e-28	0.000419474	0.000132061	0	0.000927257	0.00441272	0.00230232	0.00910308	0.00732042	0.0200827
ARHGAP42	6	6.14313e-28	0.000303492	6.72575e-05	0	0.000694114	0.00299396	0.0125728	0.00486765	0.00260341	0.00473097
RD3	6	6.17147e-28	0.000384813	0.000408536	0	0.00323893	0.00702931	0.00731625	0.00258253	0.0111059	0.00139363
AZI1	6	6.18842e-28	0.000716534	0.000939614	0	0.00540609	0.0119978	0.00839935	0.0550664	0.00273902	0.00103062
PARP1	6	6.3202e-28	-0.000264544	0.000337673	0	0.00237087	0.00559547	0.00435673	0.0023496	0.0038922	0.00107134
GRIN3A	6	6.43918e-28	-0.000219228	0.000130685	0	0.000967701	0.00252974	0.0139829	0.00467427	0.0519629	0.00101713
ZNF329	6	6.45573e-28	-0.000214803	0.000100818	0	0.00145544	0.00845481	0.0272479	0.00767643	0.00387499	0.0083463
CTNNBIP1	6	6.47786e-28	-0.00028386	0.000231101	0	0.0037155	0.00251093	0.00286093	0.0196801	0.00338652	0.00261593
GAL3ST1	6	6.53037e-28	-0.000417773	0.000478447	0	0.00319904	0.0106764	0.0105394	0.0069731	0.00936324	0.000935887
DRD5	6	6.64638e-28	0.000139447	0.000109969	0	0.0022557	0.00827726	0.00230189	0.0242518	0.0359786	0.00358782
LAMTOR3	6	6.65106e-28	0.00130755	0.00123923	0	0.0015635	0.00191239	0.00662984	0.00379117	0.0672377	0.000571406
FAM131C	6	6.72133e-28	0.000134699	0.000171451	0	0.00287274	0.00457681	0.00967037	0.00373204	0.0277876	0.00249402
PYROXD1	6	6.78712e-28	-0.000285773	0.000298789	0	0.0025542	0.00310963	0.00179621	0.00636557	0.00623922	0.00195383
PIGX	6	6.8592e-28	-0.000220013	0.000146553	0	0.00237304	0.00192097	0.016709	0.00536144	0.00800146	0.00434206
TCP10L2	6	7.03116e-28	-0.00032502	8.10035e-05	0	0.000863949	0.00159493	0.00891761	0.00521228	0.0600274	0.00226321
LRRC57	6	7.03521e-28	-0.000496515	0.000193279	0	0.00120583	0.00512929	0.198865	0.00510973	0.00220422	0.0934336
RFC5	6	7.03731e-28	0.000275722	0.000534615	0	0.00241063	0.00296621	0.00923318	0.00468979	0.0151714	0.0011246
SLFN12	6	7.04742e-28	0.000237637	0.000129894	0	0.00201341	0.0030308	0.00309425	0.00577981	0.0172593	0.00297686
ADAD1	6	7.07669e-28	0.000315751	0.000179154	0	0.00213423	0.135605	0.0686692	0.0038515	0.00587704	0.00303807
FKBP7	6	7.10584e-28	-0.00023717	0.000143043	0	0.00199716	0.00662893	0.00329082	0.00369294	0.0526053	0.00336372
PDHB	6	7.12879e-28	0.00121988	0.000655306	0	0.00346172	0.032668	0.00244111	0.00293909	0.00211501	0.0010959
U2SURP	6	7.18502e-28	0.000126708	0.000107531	0	0.00195488	0.00359346	0.00795187	0.0339203	0.0170948	0.00245764
FAM154B	6	7.20489e-28	-0.000293751	0.00017769	0	0.00193428	0.0445297	0.0482573	0.00201769	0.053151	0.0264438
SH2D3C	6	7.30495e-28	-0.000286501	0.000128537	0	0.00153517	0.00269034	0.0068581	0.00482353	0.0103576	0.00691468
SIGLEC15	6	7.32234e-28	-0.000255246	9.64271e-05	0	0.00142901	0.0291806	0.0119692	0.00284795	0.00544411	0.0014393
TP53	6	7.32472e-28	-0.00036663	0.000777876	0	0.00238663	0.00980672	0.00339113	0.00253028	0.0430244	0.000704061
NR1H3	6	7.35033e-28	-2.06033e-05	0.000206065	0.103155	0.00339199	0.0018542	0.0146885	0.00289331	0.0455738	0.00438992
OLAH	6	7.35355e-28	0.000129797	0.000435877	0	0.00257428	0.00457556	0.0041046	0.00874533	0.00985689	0.00127834
ANKRD24	6	7.38603e-28	-8.38093e-05	0.000225218	0	0.00406015	0.00411459	0.0153992	0.00328423	0.00391987	0.00231191
FZD2	6	7.39971e-28	-0.000406504	0.000117409	0	0.000915957	0.00226647	0.00414011	0.0201225	0.00645294	0.0133632
HLA-DQA1	6	7.42991e-28	-0.000623924	0.00127441	0	0.00487797	0.00240497	0.00694349	0.00891898	0.00356027	0.000640031
HLA-DQB1	6	7.42991e-28	-0.000623924	0.00127441	0	0.00487797	0.00240497	0.00694349	0.00891898	0.00356027	0.000640031
PDX1	6	7.524e-28	0.000239785	9.26676e-05	0	0.00132077	0.00560476	0.00289845	0.0040646	0.0168086	0.00244976
RAP1A	6	7.53249e-28	-0.000226857	9.34328e-05	0	0.00145189	0.0151694	0.00491479	0.00215554	0.00621276	0.0022338
THAP3	6	7.54366e-28	0.000423183	0.000116719	0	0.000939432	0.240143	0.0158451	0.00290494	0.0878298	0.00257357
IQCF2	6	7.6423e-28	0.000169073	0.000253539	0	0.00432482	0.00296173	0.0242396	0.00460981	0.0137217	0.00657111
ZNF236	6	7.72271e-28	0.000226548	8.00154e-05	0	0.00118275	0.00285274	0.00564095	0.00585361	0.00242772	0.00285754
SF3A1	6	7.77042e-28	-0.000683571	0.00013593	0	0.000621437	0.00857471	0.00382619	0.00925238	0.271314	0.00402571
HK1	6	7.79488e-28	-0.000733117	0.000348514	0	0.00153808	0.00480446	0.00212035	0.00162955	0.00259394	0.00129192
DAGLA	6	7.80966e-28	0.000885383	0.000478271	0	0.00257265	0.023042	0.00207546	0.0170517	0.00225451	0.00119263
FBXO36	6	7.99893e-28	-9.15823e-05	0.000148935	0	0.00462723	0.00286382	0.0116321	0.00241488	0.283583	0.00831144
PAQR8	6	8.02225e-28	0.000285425	0.000367071	0	0.00237346	0.00429107	0.00640355	0.00444373	0.007669	0.00128602
LY6G5C	6	8.02997e-28	0.000163549	0.000270897	0	0.00470884	0.00293461	0.00300841	0.00313239	0.0139012	0.00509438
H3F3C	6	8.05163e-28	-0.000237373	7.83396e-05	0	0.00111397	0.00428205	0.00299143	0.00279392	0.0158829	0.00200459
NPEPPS	6	8.06046e-28	-0.000136213	0.000176552	0	0.00341484	0.00521353	0.00536511	0.0134038	0.0195047	0.00807214
RFX8	6	8.09171e-28	0.00024911	0.000111255	0	0.00155795	0.00393711	0.00416154	0.0034442	0.0455772	0.00537477
ITGA3	6	8.09712e-28	0.000274835	0.000184472	0	0.00271738	0.00348188	0.00769417	0.0111075	0.00482998	0.00265225
PLEKHM1	6	8.0999e-28	-9.33654e-07	0.00346967	0	0.00133391	0.392681	0.0047035	0.00259388	0.00411497	0.000600374
CERS5	6	8.12086e-28	0.000283373	0.000130718	0	0.00178839	0.00364665	0.0150686	0.00500736	0.0116568	0.00189449
C19orf70	6	8.12316e-28	0.000255585	0.00018376	0	0.0031091	0.00489553	0.0172917	0.00528482	0.0135529	0.00184235
PRR23C	6	8.13299e-28	-0.000239119	0.000186404	0	0.00273719	0.0145351	0.00745955	0.0451415	0.00391072	0.00447564
FAM122A	6	8.1395e-28	7.99259e-05	0.000243323	0	0.00258773	0.0232965	0.00337332	0.00326066	0.00748645	0.00197966
DNAJC4	6	8.16482e-28	5.41257e-05	0.00026252	0	0.00319962	0.00540292	0.0276192	0.00421425	0.0177357	0.00164319
TMEM140	6	8.24648e-28	-0.000267898	0.000524968	0	0.00251741	0.00241634	0.011946	0.00785574	0.00544135	0.00117578
TAS2R41	6	8.31832e-28	-0.000446162	0.000684454	0	0.00222969	0.00773802	0.0161048	0.00719805	0.00220561	0.000796948
APLP2	6	8.39753e-28	0.000679009	0.00100634	0	0.00200178	0.00211529	0.00437742	0.00525503	0.147471	0.000605752
NBEA	6	8.4092e-28	0.000174478	0.00011952	0	0.00147613	0.00178362	0.00569813	0.0100738	0.0526924	0.00129025
BORA	6	8.52857e-28	-0.000428295	0.000132478	0	0.000954056	0.00327501	0.00694207	0.0025251	0.0247405	0.0144924
UBE2G2	6	8.53337e-28	0.000248957	0.000155633	0	0.00167146	0.00780719	0.0108703	0.00571561	0.00250228	0.00145682
ZSCAN20	6	8.59683e-28	-0.000934191	0.000600333	0	0.000713927	0.0141081	0.0253438	0.00369372	0.00274018	0.000580104
SPAG1	6	8.61651e-28	0.00109675	0.000781003	0	0.0010167	0.0282933	0.006351	0.00167839	0.0584323	0.000546584
GJA1	6	8.6755e-28	4.25658e-05	0.000227907	0	0.001239	0.00205156	0.00593206	0.014889	0.00479697	0.00167459
LILRB5	6	8.74683e-28	-0.000278889	0.000227963	0	0.00336306	0.00336275	0.0086806	0.00955136	0.0112881	0.00266883
XXYLT1	6	8.75725e-28	-0.000120552	0.000121194	0	0.00234694	0.00669514	0.0115518	0.00467557	0.0257335	0.00262314
MIOS	6	8.76895e-28	0.00187149	0.00093278	0	0.00132647	0.00171662	0.00233923	0.0480857	0.00182487	0.000363993
TMEM9	6	8.78997e-28	0.000384696	0.000190699	0	0.000946612	0.00224882	0.0140109	0.00498053	0.0106549	0.0011434
TGS1	6	8.86129e-28	-0.000983478	0.000531769	0	0.00164158	0.00435561	0.0012034	0.00534157	0.046875	0.0012618
PCYT1A	6	8.89233e-28	-0.00076719	0.000125058	0	0.000505344	0.00917267	0.00642759	0.00719933	0.0338179	0.018479
RB1CC1	6	8.89782e-28	-0.000316747	8.96984e-05	0	0.000987085	0.0034798	0.00262181	0.027488	0.0560816	0.00240131
TMEM99	6	8.90232e-28	0.000138251	0.00010843	0	0.00192207	0.0106294	0.00281283	0.00436104	0.0164982	0.0032943
EXOC3	6	8.93401e-28	-0.000764587	0.000636526	0	0.00356637	0.00250067	0.00374169	0.00396657	0.00368554	0.00121455
CSNK2A1	6	8.97471e-28	-0.00024369	0.000140701	0	0.00209958	0.00228677	0.0041048	0.00762145	0.0028728	0.00254012
TMEM143	6	8.97591e-28	-0.000373448	0.000112009	0	0.000919215	0.0106179	0.0120255	0.0127353	0.00272397	0.0110606
APEX1	6	9.0244e-28	-0.000723053	0.000899283	0	0.0015093	0.14102	0.00596996	0.00337423	0.00605497	0.000483442
KLHL32	6	9.04356e-28	0.000504471	0.000292671	0	0.000753667	0.00629304	0.00575275	0.00372966	0.00186266	0.000607335
ALKBH7	6	9.04581e-28	0.000224641	0.000236983	0	0.00361139	0.00826972	0.00456778	0.00859001	0.00213373	0.00318368
KIAA0754	6	9.06536e-28	-0.000274502	0.000262588	0	0.00365193	0.00286479	0.0215655	0.00289609	0.098143	0.0053833
AGMO	6	9.08376e-28	-0.000281635	7.72635e-05	0	0.000934265	0.00219914	0.00207114	0.00743074	0.00518022	0.00403292
ZNF713	6	9.12871e-28	-0.000485627	0.000551967	0	0.00294855	0.00788908	0.00234775	0.0062566	0.00389961	0.00109535
ITGA7	6	9.17353e-28	0.000260647	0.000164834	0	0.0019504	0.00828448	0.00869502	0.00721732	0.0088906	0.0114318
ATP5O	6	9.21873e-28	0.000256391	0.000278682	0	0.00239093	0.0326272	0.00781779	0.00723655	0.0033937	0.00143814
ZIC4	6	9.26076e-28	0.000472696	0.000349963	0	0.00172265	0.00564766	0.00246618	0.00239769	0.0154833	0.000808026
CXXC1	6	9.28037e-28	0.000223953	0.000104361	0	0.00158185	0.00349697	0.00642564	0.00593172	0.0145567	0.00298537
PRDM1	6	9.4279e-28	0.000595512	0.000433557	0	0.00219939	0.00648265	0.00359345	0.0114739	0.00220161	0.000722257
SPDYE4	6	9.4322e-28	-0.000564224	0.000390482	0	0.000949172	0.00413904	0.028368	0.00637406	0.00351743	0.000938321
BTAF1	6	9.46067e-28	0.000160618	0.000115909	0	0.00204353	0.0643729	0.00383908	0.0037028	0.00291334	0.0028304
PARVB	6	9.49135e-28	-0.000276101	8.69457e-05	0	0.00119479	0.0105496	0.00782623	0.00945709	0.00201604	0.00159449
PLCD3	6	9.51986e-28	-4.44759e-05	0.000499363	0	0.0029544	0.0106548	0.00258531	0.00379859	0.00465617	0.00132027
MTNR1A	6	9.53844e-28	0.000439901	0.000341396	0	0.00197532	0.00368956	0.0015081	0.002728	0.00953377	0.00154254
URB2	6	9.61581e-28	-0.000198869	0.000619824	0	0.000408678	0.00193272	0.00684223	0.00370643	0.0573007	0.00123833
R3HCC1L	6	9.61717e-28	-0.00170126	0.000869396	0	0.00387229	0.00313374	0.00133687	0.00198039	0.00736494	0.000674957
IZUMO2	6	9.66164e-28	-0.00021015	0.000265163	0	0.00393946	0.00482578	0.00325585	0.00363681	0.00246491	0.00405903
KIAA0930	6	9.66441e-28	0.000353898	0.000343076	0	0.00283575	0.00389846	0.00371706	0.00322298	0.00265612	0.00197962
CEP19	6	9.67804e-28	-0.000253892	0.000153647	0	0.00198824	0.00170355	0.00705041	0.00645538	0.0112739	0.00770593
WEE1	6	9.79197e-28	-0.000148602	0.000114446	0	0.00226005	0.00172119	0.00753567	0.01359	0.0035326	0.0562657
OR5T1	6	9.79402e-28	-0.000903027	0.000467442	0	0.00133508	0.00368367	0.0277357	0.00850491	0.0361744	0.000981396
UBFD1	6	9.80427e-28	-0.000127046	0.000414652	0	0.003272	0.0069361	0.0137315	0.00264639	0.00333631	0.00195284
SLC6A13	6	9.85098e-28	-0.000162766	0.000130936	0	0.00215976	0.00563458	0.0165029	0.00600499	0.00358177	0.00394092
PXK	6	9.87312e-28	0.00135594	0.000678966	0	0.00214141	0.003855	0.00414603	0.0199897	0.00126311	0.000787462
ARMS2	6	9.93247e-28	-0.000231496	0.000129499	0	0.00225935	0.00505887	0.0118094	0.00430195	0.0563684	0.00170974
PSMD11	6	9.96227e-28	0.00100084	0.000610956	0	0.00359289	0.0122565	0.00170154	0.00377597	0.0231765	0.00116253
SCAMP5	6	9.96789e-28	0.000161242	0.000149232	0	0.00265204	0.00231837	0.00763589	0.00312785	0.00594399	0.00588938
TMEM30A	6	9.97074e-28	-0.000136187	0.000169017	0	0.00352638	0.00499862	0.0288095	0.00467333	0.00404116	0.00805323
DUXA	6	1.00478e-27	-0.000329762	0.00012969	0	0.0012708	0.00401985	0.0487855	0.00717342	0.00277628	0.00335225
ELFN2	6	1.00633e-27	0.000162121	0.000135672	0	0.00194475	0.0115015	0.0343918	0.00757822	0.0128998	0.00206576
RNASE13	6	1.00782e-27	-0.000259335	0.000138493	0	0.00169066	0.0164043	0.00326751	0.00295815	0.0137107	0.00671627
C14orf183	6	1.00783e-27	-0.000291226	0.000137727	0	0.00172291	0.00581668	0.0072912	0.00200903	0.0343591	0.00318676
C4orf46	6	1.01054e-27	0.000258166	0.000220194	0	0.00268718	0.00841894	0.00540814	0.00182596	0.00779224	0.0119971
GAS6	6	1.01206e-27	0.000253381	0.000161876	0	0.0021872	0.019641	0.00485382	0.00172448	0.00675939	0.00546421
HIATL1	6	1.01373e-27	-0.000319702	0.000104426	0	0.00116605	0.00251418	0.0241413	0.00531744	0.005647	0.00240194
KCNQ2	6	1.02035e-27	0.000348852	0.000310396	0	0.00292724	0.00704368	0.00226387	0.00541751	0.00209382	0.0268226
AVPR1B	6	1.02188e-27	0.00166978	0.00146418	0	0.00503761	0.00354054	0.0402423	0.00894366	0.0215377	0.000846604
CCDC110	6	1.02475e-27	-0.000312692	0.000214851	0	0.00224403	0.00521212	0.0357759	0.00166807	0.0531428	0.00189778
LHFPL5	6	1.03237e-27	-0.00124976	0.000727605	0	0.00192237	0.00288641	0.0129236	0.00236971	0.00620251	0.000732333
NBPF3	6	1.03275e-27	0.000157617	0.00011082	0	0.00226343	0.00279435	0.00371153	0.00392631	0.0124737	0.00899296
NCOA6	6	1.03823e-27	0.00066741	0.000584646	0	0.00430524	0.00294822	0.0185518	0.00622231	0.00335759	0.000992409
CLEC4C	6	1.0405e-27	-0.00012533	0.000123928	0	0.00231777	0.00343998	0.00278334	0.00281598	0.0193692	0.00604831
ZNF429	6	1.04068e-27	-0.000292871	0.000151074	0	0.00218277	0.00243423	0.00461071	0.0179304	0.00645176	0.00166192
MYBPC2	6	1.05284e-27	0.000373566	0.000201895	0	0.00165637	0.0157109	0.00354554	0.00215247	0.0146657	0.0664346
DOLPP1	6	1.05501e-27	0.000288112	0.000164598	0	0.00223175	0.00785333	0.00235184	0.00778019	0.00405743	0.00397605
PIGZ	6	1.05878e-27	0.000162847	0.000142908	0	0.00245675	0.0185083	0.0192552	0.00299788	0.00507319	0.00651123
COPZ2	6	1.06332e-27	0.00059653	0.000650496	0	0.0021508	0.00498377	0.010359	0.00255621	0.00556435	0.000747725
KCNJ10	6	1.07169e-27	0.000316722	0.000114304	0	0.00125388	0.00841715	0.00750483	0.176807	0.0040983	0.002474
CYR61	6	1.0717e-27	0.000260748	8.75374e-05	0	0.00121032	0.0121005	0.00476824	0.00815101	0.022825	0.00215455
AOC3	6	1.07437e-27	-0.000284563	0.000285539	0	0.0039863	0.00521819	0.00284718	0.00283825	0.00992933	0.00515024
NFE2L1	6	1.07507e-27	0.000641922	0.000608921	0	0.00262692	0.00765364	0.00295814	0.00210203	0.0058962	0.000889745
SLIRP	6	1.0756e-27	-0.000146051	0.00011625	0	0.00221514	0.0204177	0.00397811	0.00355044	0.00216637	0.00521664
NFKBIB	6	1.08114e-27	-0.000261482	0.000159438	0	0.0023866	0.00269496	0.00590788	0.00286358	0.00721603	0.00220432
SARS2	6	1.08114e-27	-0.000261482	0.000159438	0	0.0023866	0.00269496	0.00590788	0.00286358	0.00721603	0.00220432
ACOT4	6	1.08325e-27	0.000477901	0.000154079	0	0.000984967	0.180132	0.0907711	0.0762455	0.00622569	0.0322061
XPO5	6	1.0898e-27	-0.000281573	0.000167887	0	0.00201492	0.00252311	0.00680866	0.0214017	0.0134187	0.00599047
USP53	6	1.09099e-27	-2.61087e-05	0.000173884	0	0.00224086	0.00190769	0.00444911	0.0037769	0.0126313	0.00469957
GJC2	6	1.09352e-27	-0.000322105	0.000147021	0	0.00176508	0.00334395	0.00872761	0.00317547	0.0748311	0.00166041
LACTB2	6	1.09768e-27	0.000277867	0.000142576	0	0.00215524	0.0226982	0.0077009	0.00231302	0.00788372	0.00160125
SLC16A12	6	1.10766e-27	-0.00080988	0.000369376	0	0.00154417	0.00342828	0.00236844	0.00300192	0.00208718	0.00107483
PHB	6	1.11137e-27	-9.5343e-05	0.000419347	0	0.00118019	0.00677123	0.00660712	0.00331324	0.00625518	0.000785947
METTL16	6	1.11213e-27	0.00033821	0.000227603	0	0.00227906	0.00461191	0.00483831	0.00279496	0.0115051	0.00151438
DLX3	6	1.11415e-27	0.000306951	0.00021755	0	0.00305445	0.00374087	0.00264246	0.00909534	0.0129526	0.00277352
TUBB3	6	1.1166e-27	-0.000999114	0.000608334	0	0.00234975	0.00258681	0.0102402	0.0029366	0.0111548	0.00102343
ZNF155	6	1.13247e-27	0.000798913	0.000432142	0	0.00203866	0.0131843	0.00158366	0.00189234	0.00477881	0.00173237
TYW3	6	1.13567e-27	0.000106425	9.02185e-05	0	0.00229708	0.00255677	0.0080442	0.00382813	0.00399276	0.011531
LSR	6	1.1378e-27	-0.000451018	0.000490396	0	0.0034098	0.00214173	0.0093061	0.00626415	0.00654499	0.00133104
GUK1	6	1.1449e-27	-0.000279483	0.000137807	0	0.00198533	0.00461618	0.00650301	0.0119377	0.0130561	0.00166382
CPED1	6	1.15066e-27	-0.000331214	0.000575822	0	0.00475485	0.0101277	0.0216054	0.0022503	0.0214987	0.000762428
IL37	6	1.18316e-27	-0.000280294	0.00011967	0	0.00158364	0.00395787	0.00282446	0.00861368	0.00344967	0.00285178
STAU1	6	1.18733e-27	-0.000287973	0.000143089	0	0.00197685	0.00321803	0.00413304	0.00349148	0.00314854	0.0020911
RHAG	6	1.19619e-27	-0.000312635	0.000235333	0	0.00197177	0.0104082	0.00871433	0.00372778	0.0107713	0.0011991
PPAN	6	1.2032e-27	2.24707e-05	0.000234689	0	0.00303722	0.0024757	0.00601244	0.00420284	0.0266514	0.00227667
PAIP2B	6	1.2082e-27	0.000234666	9.87709e-05	0	0.00140064	0.00308144	0.00939501	0.00226258	0.0153608	0.00360108
EFCAB13	6	1.21453e-27	0.000835295	0.000154175	0	0.000470013	0.145425	0.026874	0.00543815	0.00274793	0.0121039
C11orf96	6	1.22266e-27	0.000256749	9.62501e-05	0	0.00138475	0.00499183	0.00664134	0.00402517	0.00247681	0.0018211
FOXQ1	6	1.2336e-27	0.000311688	0.000210833	0	0.00114178	0.0316085	0.00688491	0.00256509	0.00396101	0.00102167
OR52E2	6	1.25198e-27	-0.000274887	0.0006577	0	0.000579476	0.00400846	0.0105025	0.0110144	0.0166638	0.00064104
ZIM3	6	1.25215e-27	-0.000265162	0.000130359	0	0.00176367	0.00629993	0.00312061	0.00408624	0.00224247	0.00247882
CDK5R1	6	1.25338e-27	0.000800942	0.000463658	0	0.00278237	0.0599875	0.00171442	0.00707637	0.0147104	0.00137989
NLGN2	6	1.27037e-27	-0.000497736	0.000133472	0	0.000877484	0.379585	0.0175216	0.0691802	0.0136267	0.00327248
CRABP1	6	1.27444e-27	0.000246135	8.64139e-05	0	0.00110677	0.00642085	0.0028412	0.0213557	0.00271259	0.00286557
SMG6	6	1.27488e-27	0.00139967	0.000705618	0	0.00312675	0.00179429	0.00134678	0.0023286	0.0107276	0.000610815
SLC4A10	6	1.27592e-27	0.000102251	9.80358e-05	0	0.00243803	0.0025161	0.00541062	0.00446715	0.00885794	0.012405
BTF3L4	6	1.28228e-27	-0.000123891	0.00033251	0	0.00524082	0.00515933	0.00289318	0.00588926	0.00312993	0.00404021
VCPIP1	6	1.28295e-27	0.000375043	0.000356497	0	0.0031035	0.00275967	0.055587	0.00209491	0.0372735	0.0207476
RBP7	6	1.30148e-27	0.000323615	0.000296334	0	0.00260083	0.00710022	0.00745384	0.00360745	0.0074267	0.0270705
COMMD4	6	1.30736e-27	-0.000212884	0.000258266	0	0.00349195	0.00482571	0.0019635	0.0058288	0.00490057	0.00537242
ATP5E	6	1.31405e-27	0.000825059	0.000531223	0	0.00209565	0.00230403	0.002833	0.0715436	0.00378809	0.00116061
HSF2	6	1.32389e-27	1.46806e-05	0.000210832	0	0.000728098	0.00639634	0.00413937	0.00303885	0.0217281	0.00164133
SPC24	6	1.33323e-27	-0.00119378	0.000904857	0	0.00447058	0.00436135	0.015022	0.00308854	0.00219279	0.000726496
CPEB1	6	1.33679e-27	-0.000290608	0.000134781	0	0.00180005	0.010368	0.00893479	0.0034944	0.0090746	0.00172422
HSD11B1	6	1.33783e-27	0.000802708	0.000778583	0	0.00132427	0.00275953	0.00309143	0.100142	0.00216905	0.000616771
OR1D2	6	1.33878e-27	0.000410391	0.000230909	0	0.00193612	0.0491929	0.0107927	0.00203839	0.00225468	0.00194519
METTL17	6	1.34292e-27	-0.000382758	0.000130552	0	0.00113811	0.0076595	0.0297754	0.00382662	0.0026735	0.00626135
PRKD1	6	1.34503e-27	0.000210014	0.000284598	0	0.00117386	0.00633122	0.00430161	0.00193388	0.00320128	0.0010233
QRICH2	6	1.34517e-27	-0.000824767	0.000847023	0	0.00132491	0.00376789	0.0173928	0.00670284	0.0722833	0.000669499
CABP5	6	1.35289e-27	-0.000634486	0.000643975	0	0.00382705	0.00216608	0.00390161	0.00857392	0.00426876	0.00120388
ADCYAP1R1	6	1.35711e-27	0.000251473	5.97718e-05	0	0.000780951	0.00275101	0.00552953	0.00769685	0.00365097	0.00227929
CENPO	6	1.36007e-27	-0.0006819	0.000508459	0	0.00324049	0.00835859	0.00258973	0.00585011	0.00441576	0.00125991
PPP6R3	6	1.36148e-27	-0.000138104	0.00012898	0	0.00245945	0.00182215	0.0070173	0.00913976	0.00849216	0.00747837
NPM3	6	1.36568e-27	-0.000353337	0.000214603	0	0.00283903	0.0301926	0.0135259	0.0888904	0.00590127	0.00139194
ZNF844	6	1.36781e-27	0.000909514	0.000846014	0	0.00404971	0.00329197	0.00544215	0.00255212	0.00388239	0.00116855
NISCH	6	1.37343e-27	-0.000686498	0.000787661	0	0.00258581	0.00356055	0.0233478	0.00413978	0.00395271	0.00104434
COL5A1	6	1.38476e-27	-0.00107708	0.000530706	0	0.0010663	0.00180276	0.0197754	0.00248967	0.00308289	0.00089047
RBBP5	6	1.3914e-27	0.000341786	0.000101346	0	0.00105104	0.00736054	0.0257705	0.013612	0.00728865	0.00190489
AKR1A1	6	1.40517e-27	-0.00135148	0.000742692	0	0.00224808	0.00265235	0.00267484	0.00503688	0.00827179	0.000678252
TRPT1	6	1.40571e-27	0.000130966	0.000304809	0	0.0029274	0.00847623	0.00651598	0.00403477	0.0188407	0.00163014
PPP2R3A	6	1.4095e-27	0.00075736	0.000294187	0	0.000741838	0.00218022	0.00163878	0.00340561	0.0163495	0.000818884
BTNL2	6	1.41461e-27	-0.000420635	0.000523893	0	0.00785366	0.00382188	0.169241	0.00279979	0.0109766	0.00214748
DFNB59	6	1.41554e-27	-0.000249016	0.000145594	0	0.0019261	0.0706099	0.00260865	0.00548799	0.00767544	0.00275923
EFNB3	6	1.416e-27	-0.000449089	0.000685807	0	0.00244058	0.00742626	0.00254445	0.00360061	0.0240749	0.00087234
KIF12	6	1.41654e-27	0.000654389	0.000335127	0	0.00154202	0.00755198	0.00247494	0.00163927	0.00413137	0.00146726
WFDC9	6	1.42798e-27	0.000305673	0.000117006	0	0.00137703	0.00269012	0.0135388	0.00398209	0.0134462	0.00191293
FAM217B	6	1.44168e-27	-0.00300394	0.00158182	0	0.00267574	0.144232	0.00100907	0.0147913	0.00450078	0.000570158
FOLR3	6	1.44324e-27	0.000430739	0.000300269	0	0.00224543	0.00595039	0.00841437	0.00908074	0.00982431	0.0291123
CWF19L2	6	1.451e-27	-0.000543322	0.000201286	0	0.000494183	0.00207523	0.00828864	0.00313589	0.00562107	0.000799122
KTI12	6	1.45251e-27	0.000354347	0.000314714	0	0.0043368	0.0126976	0.00426551	0.00396703	0.00182753	0.00287536
AOC2	6	1.45303e-27	-0.000291233	0.000266626	0	0.00347387	0.0153328	0.00241448	0.0064617	0.0303562	0.00729856
ZNF485	6	1.45613e-27	-0.000763018	0.000556081	0	0.000922413	0.00415082	0.0299885	0.00260612	0.0187373	0.000747198
ZNF784	6	1.4599e-27	0.00204277	0.0012998	0	0.00541958	0.00277709	0.00498171	0.0050572	0.00143001	0.000804374
CHTF8	6	1.46772e-27	0.001468	0.000892454	0	0.00308714	0.00268631	0.0120108	0.00183854	0.00516618	0.00100951
PDCD2L	6	1.47313e-27	-0.00013636	0.000210215	0	0.00498231	0.0144411	0.0041847	0.00480069	0.00983553	0.0282455
TP53AIP1	6	1.47729e-27	-0.00103445	0.000571583	0	0.00300643	0.00372165	0.00199127	0.00253141	0.00163561	0.00133819
SLC39A5	6	1.4777e-27	-0.000256061	0.000331476	0	0.00462267	0.0174277	0.00489363	0.0358546	0.00632902	0.00399734
DMBT1	6	1.48732e-27	0.000172768	9.35822e-05	0	0.00146755	0.00691435	0.018559	0.00401893	0.0253021	0.00316012
FGF8	6	1.49676e-27	-0.000352309	0.00021361	0	0.00292017	0.0102748	0.00615045	0.0252036	0.0055219	0.00136983
ARHGEF39	6	1.50616e-27	0.000152156	0.000145509	0	0.00252428	0.00388578	0.00804237	0.00543705	0.00454773	0.00504502
SCFD2	6	1.50871e-27	-0.000184566	7.46488e-05	0	0.00115893	0.00203719	0.0266452	0.0219791	0.00444702	0.00467659
HMSD	6	1.50999e-27	-0.000541147	0.000277562	0	0.00157572	0.00220002	0.00353773	0.0162372	0.0137695	0.00124997
PSME4	6	1.52818e-27	0.00131807	0.0011423	0	0.00144313	0.0249432	0.010155	0.00173877	0.00347278	0.000316157
ACP2	6	1.52976e-27	-7.62898e-05	0.00013498	0	0.00371517	0.00228368	0.110009	0.00300068	0.043656	0.00480652
ZNF80	6	1.53675e-27	3.50988e-05	0.00044048	0	0.00279814	0.00784803	0.0019474	0.0360168	0.00293679	0.00153544
ARHGEF11	6	1.54062e-27	-4.64507e-05	0.000407467	0	0.00117466	0.00310012	0.0184459	0.0022579	0.00726218	0.00150733
PLLP	6	1.545e-27	-0.000116174	0.000148837	0	0.00312828	0.0194706	0.0658163	0.00194345	0.00853108	0.00350452
EPHA1	6	1.55444e-27	-0.000428663	0.000615331	0	0.00396052	0.0147958	0.0208638	0.00221059	0.00577741	0.000983793
SIRT2	6	1.55524e-27	-0.000278859	0.000158654	0	0.00220227	0.00268428	0.00560754	0.00284716	0.00584721	0.00209588
MPP4	6	1.56407e-27	-0.000788521	0.000554391	0	0.00215233	0.00850181	0.00204827	0.00243667	0.00914563	0.000980441
RPSAP58	6	1.56628e-27	-0.000276779	0.000573426	0	0.00504405	0.00232029	0.00514519	0.043309	0.0060291	0.00197694
MON1A	6	1.57578e-27	-0.000329653	0.000183282	0	0.00246383	0.0101175	0.00512559	0.0187965	0.00277531	0.0018171
HTRA1	6	1.57835e-27	-0.000198637	0.000605921	0	0.00346146	0.00642153	0.00231362	0.00392449	0.032144	0.000807865
TARDBP	6	1.58905e-27	-0.000775278	0.000614951	0	0.00197229	0.00558134	0.00550897	0.00430047	0.0101025	0.000777833
GTF2A2	6	1.59706e-27	0.00030417	0.000138577	0	0.00165449	0.00389017	0.00284689	0.0112658	0.0058035	0.00367093
SLAMF9	6	1.60212e-27	0.000488244	0.000274497	0	0.00154596	0.00373123	0.00362252	0.00183714	0.00804936	0.00158458
CCNB1IP1	6	1.61303e-27	-0.000580307	0.000574621	0	0.00285794	0.00220133	0.0124045	0.00409475	0.00465556	0.000753667
CHN1	6	1.61351e-27	0.00075702	0.000194671	0	0.000567368	0.0131298	0.0370767	0.00272758	0.00238889	0.000933781
ELMSAN1	6	1.61575e-27	0.000344497	0.000119251	0	0.00114064	0.00556188	0.00369019	0.00230793	0.00383188	0.00740446
LIN28B	6	1.61594e-27	0.00136597	0.000714217	0	0.00252897	0.00479873	0.00220359	0.00543574	0.00145858	0.000913226
PDSS1	6	1.61901e-27	-0.000162059	0.00037685	0	0.0024056	0.0352417	0.00365144	0.0591868	0.0104951	0.00116505
TTC24	6	1.62081e-27	0.000318206	0.000140835	0	0.00155405	0.00171348	0.00442848	0.00841227	0.00509019	0.00557858
OR7A10	6	1.62627e-27	0.000551954	0.000904383	0	0.00111842	0.0100032	0.040809	0.0135768	0.00510642	0.000550151
APCDD1L	6	1.63471e-27	-0.000559967	0.000469467	0	0.00215572	0.0221244	0.00600858	0.00912966	0.00604028	0.000769656
SLC52A1	6	1.64834e-27	0.000355208	0.000138293	0	0.00145046	0.0109474	0.0412206	0.00268075	0.0132845	0.00160978
CNKSR3	6	1.66224e-27	0.000424555	9.6895e-05	0	0.000702045	0.00265497	0.00397656	0.00421702	0.00439738	0.00984115
GIMAP2	6	1.66274e-27	-0.00107367	0.000998854	0	0.00172803	0.00329117	0.00222152	0.00199624	0.0253314	0.000408369
SLC48A1	6	1.67589e-27	-0.000282854	0.000212803	0	0.00281914	0.00432283	0.00783865	0.0967604	0.0079223	0.00243737
NDUFAB1	6	1.68497e-27	-0.000365482	0.000648792	0	0.00321573	0.00556328	0.0137945	0.00296381	0.00299319	0.00145406
ALG10B	6	1.69865e-27	-0.000321953	0.000110964	0	0.00118475	0.0159886	0.0293703	0.00309612	0.0025806	0.00188318
DOCK1	6	1.7089e-27	3.36429e-05	0.000116135	0	0.00166984	0.00454101	0.0155243	0.00339055	0.00276088	0.00204099
SLC7A8	6	1.70963e-27	-0.000145333	0.000111132	0	0.00189656	0.00293127	0.010753	0.00902386	0.0032974	0.00310409
UBE2U	6	1.73584e-27	0.000274769	0.000108479	0	0.000982882	0.00246195	0.0105631	0.00436854	0.00641661	0.00124013
ZNF230	6	1.76345e-27	0.000757844	0.000365498	0	0.00159224	0.00534682	0.00203754	0.00209166	0.00460803	0.00127478
MYH7B	6	1.76556e-27	0.000559514	0.000449055	0	0.00241157	0.0028912	0.00676262	0.00392549	0.00382938	0.00111871
PUS1	6	1.77603e-27	0.000432968	0.00032541	0.295851	0.00149541	0.0062002	0.00223561	0.0023953	0.0326443	0.0266208
MAP2K6	6	1.78173e-27	0.000524435	0.00027004	0	0.000963088	0.0124387	0.00351842	0.00164635	0.0122228	0.000771848
APOH	6	1.7838e-27	0.000345332	0.000102718	0	0.000996858	0.00301735	0.00297974	0.00202048	0.0194807	0.0067388
SCAF8	6	1.7893e-27	-0.000361203	0.000189368	0	0.00167481	0.00511282	0.0060095	0.00167291	0.0116222	0.00187379
C9orf156	6	1.78952e-27	-0.00122219	0.000691627	0	0.000795619	0.0118238	0.00281785	0.00491911	0.0562806	0.000625633
C17orf74	6	1.79428e-27	-0.000547741	0.000140191	0	0.000838442	0.00628592	0.225726	0.00569017	0.00851702	0.00275985
TAF8	6	1.79587e-27	0.00032217	0.000107074	0	0.000984916	0.0647587	0.0030497	0.00328376	0.0575896	0.0367126
PEX1	6	1.81439e-27	0.000256556	0.000202708	0	0.00214743	0.00324476	0.0930215	0.00233451	0.00361438	0.00611912
MICU1	6	1.81873e-27	0.000139487	0.000120042	0	0.00233393	0.00493734	0.00738751	0.0017431	0.00839812	0.0100005
PKP1	6	1.82719e-27	0.000287713	7.74122e-05	0	0.000888329	0.0142311	0.005853	0.00184005	0.0121599	0.0030586
TMEM246	6	1.83312e-27	0.0012086	0.000647476	0	0.00122858	0.0115413	0.00375733	0.00751335	0.0555912	0.000774803
ZMYM6NB	6	1.8332e-27	0.000374149	0.000398633	0	0.00362764	0.00636461	0.00438478	0.00295877	0.00334074	0.0263137
SVOPL	6	1.8346e-27	-0.000411026	0.000394604	0	0.00200643	0.00267984	0.00551145	0.00827727	0.012614	0.00110525
FKBP10	6	1.838e-27	-0.000887756	0.000534758	0	0.00264999	0.00369105	0.00189206	0.00384717	0.00305858	0.00154651
CD1B	6	1.87412e-27	-0.000154515	0.00018221	0	0.00262892	0.00370102	0.0102075	0.0123229	0.0113716	0.00235372
ZNF841	6	1.87843e-27	-0.000823143	0.000481303	0	0.00204606	0.00189745	0.00269784	0.00443585	0.00380411	0.00126383
TMA16	6	1.88979e-27	0.000258189	0.000112698	0	0.00144667	0.00155713	0.016559	0.00942664	0.00817932	0.00355459
UBR4	6	1.90222e-27	-0.000851837	0.000669211	0	0.00116314	0.00704284	0.0102761	0.00261649	0.00394464	0.000491731
KRT79	6	1.91624e-27	0.000509505	0.000225286	0	0.00123303	0.00294061	0.00458869	0.0022942	0.00474969	0.00129703
GNLY	6	1.91821e-27	-0.0007919	0.00085825	0	0.000772575	0.0154334	0.0142591	0.014782	0.00273634	0.000409836
ERCC3	6	1.93623e-27	0.000222009	0.000374901	0	0.00200945	0.00187069	0.0149247	0.00979789	0.00295657	0.00223188
RNASE2	6	1.94476e-27	-0.000367072	0.000127779	0	0.00113548	0.01247	0.012942	0.0092124	0.030639	0.00513603
CHML	6	1.95081e-27	0.000259502	0.000153699	0	0.0020476	0.00912066	0.00295294	0.0919744	0.00722229	0.00277455
GOLGA3	6	1.9622e-27	0.00016465	0.000497578	0	0.00245711	0.00242718	0.00437596	0.0177899	0.010723	0.00122273
CCDC163P	6	1.97459e-27	-0.0010008	0.000820345	0	0.00255302	0.00232595	0.00402195	0.0117569	0.00280287	0.000728403
ATG4D	6	1.97905e-27	-0.000322643	0.00015629	0	0.00194195	0.0154223	0.00202384	0.00266236	0.00814717	0.00259431
LILRB1	6	1.99512e-27	0.000345131	0.000111439	0	0.00105792	0.00242794	0.00282698	0.0043223	0.00594826	0.00594271
MMACHC	6	1.9973e-27	-0.000943069	0.000839323	0	0.00228949	0.00246584	0.00627349	0.0201543	0.00281098	0.000692639
EIF1	6	2.0091e-27	-0.000159201	0.000436059	0	0.00314767	0.00991476	0.00331872	0.00217121	0.00998605	0.00201313
MAN2C1	6	2.03825e-27	-0.000244825	0.00024862	0	0.00302934	0.0039764	0.00246099	0.00601539	0.0053852	0.005539
BAALC	6	2.0422e-27	-0.000568908	0.000474194	0	0.0013178	0.00646958	0.00537809	0.00486373	0.0042465	0.000624011
ETFDH	6	2.0486e-27	0.000144824	0.000236222	0	0.00308861	0.0163029	0.0232523	0.0249499	0.0053099	0.00222845
GSTM1	6	2.06493e-27	-0.000409577	0.000301582	0	0.00225689	0.00413854	0.00477508	0.00764609	0.00344889	0.00141658
MSH4	6	2.06677e-27	0.000344557	0.000113346	0	0.00107502	0.0346058	0.00695171	0.00210533	0.00573285	0.00467366
ACHE	6	2.07063e-27	-0.000357128	0.000115102	0	0.00115137	0.00228921	0.0167779	0.00235957	0.0128102	0.00246703
TNNT2	6	2.07876e-27	0.0001357	9.1873e-05	0	0.00191452	0.0096997	0.00446564	0.0258817	0.00413426	0.00941361
WNK4	6	2.08549e-27	-0.000913893	0.000574354	0	0.00201241	0.0124521	0.0556333	0.00204372	0.0197864	0.0012982
SREK1	6	2.11421e-27	0.000192276	0.000205981	0	0.00296368	0.00481968	0.00299189	0.00642282	0.0106656	0.00360961
TM4SF19	6	2.13444e-27	-0.000930834	0.000147487	0	0.000492661	0.0047977	0.0484262	0.00807435	0.0267068	0.0118358
FAM211A	6	2.14915e-27	0.000897739	0.000754751	0	0.0085196	0.00493639	0.00464623	0.00196854	0.17726	0.00102669
MSANTD2	6	2.16254e-27	-0.000329479	0.000142885	0	0.00161134	0.00244188	0.0208471	0.00362149	0.00840343	0.00166105
LDLRAD2	6	2.16447e-27	-0.000143487	0.000151362	0	0.00292046	0.00181475	0.00392022	0.00499734	0.00814978	0.0116937
RHOB	6	2.16817e-27	-0.000303656	0.00128649	0	0.00318958	0.00205419	0.00300995	0.00264951	0.109159	0.000326275
CSE1L	6	2.17122e-27	0.000297149	0.000137946	0	0.00190097	0.00623556	0.00913473	0.0444525	0.00587207	0.00142106
STK11	6	2.18282e-27	-0.000399958	0.000882879	0	0.0116574	0.00702551	0.0162518	0.00283057	0.0140167	0.00475228
NKX6-1	6	2.19555e-27	0.00042963	0.000430774	0	0.00262354	0.00375642	0.0160436	0.00651777	0.00475561	0.00055995
DBX2	6	2.22556e-27	0.000262291	0.000120207	0	0.0014824	0.00378401	0.00922067	0.0277393	0.0312844	0.00436854
ZNF579	6	2.24212e-27	0.00250238	0.00138429	0	0.00522397	0.00181309	0.00934534	0.00631471	0.00158806	0.000598321
SMAD7	6	2.24769e-27	0.000668577	0.000356079	0	0.00133329	0.00162471	0.00864309	0.00426628	0.00659543	0.00129709
GPATCH4	6	2.264e-27	0.0002506	0.000140663	0	0.00203859	0.00159512	0.00805843	0.315262	0.00441377	0.0056783
TBX4	6	2.2682e-27	0.000200437	0.000159796	0	0.00224573	0.0231147	0.00315072	0.00290796	0.0059472	0.00289957
ZAR1	6	2.27262e-27	0.000315775	0.000158085	0	0.00176042	0.0191134	0.00814449	0.00674882	0.00616862	0.00348113
GABRD	6	2.27724e-27	-0.000375809	0.000266185	0	0.0022535	0.00631193	0.00540917	0.021603	0.00532615	0.0174784
PHLPP2	6	2.27862e-27	0.000330307	0.000132177	0	0.00148175	0.00246859	0.00755482	0.00868065	0.00958889	0.00231316
C10orf120	6	2.28452e-27	0.000332512	0.000119345	0	0.00130061	0.00371672	0.00361182	0.0063474	0.00898708	0.00282669
CEP164	6	2.30514e-27	-0.000438153	9.24873e-05	0	0.000758291	0.0026142	0.0319843	0.00884115	0.00997986	0.00122884
SLC35F1	6	2.31175e-27	-9.41877e-05	0.000140911	0	0.000964599	0.0324426	0.00315474	0.0557069	0.00241513	0.00229777
C19orf25	6	2.31519e-27	-0.000307415	0.000600894	0	0.00735524	0.0287085	0.00904875	0.0199806	0.00709663	0.00821551
SLC44A2	6	2.32178e-27	0.00149153	0.000872825	0	0.00197725	0.014969	0.00434237	0.001565	0.019515	0.000727218
ECSIT	6	2.33818e-27	0.000849964	0.000219967	0	0.000826111	0.00631855	0.0454	0.00391128	0.00226902	0.0225348
FOLR2	6	2.35424e-27	0.00142083	0.00134969	0	0.00141642	0.0110493	0.0907967	0.00398898	0.00386956	0.000659695
GTF2F1	6	2.35724e-27	0.000637457	0.00088659	0	0.00457399	0.00571125	0.0128442	0.00236056	0.00429868	0.00116611
CDKN2D	6	2.35999e-27	0.000301116	0.000175417	0	0.00203966	0.00519379	0.0102451	0.00257057	0.00964602	0.00477951
RAB33B	6	2.36856e-27	0.000344929	0.000178859	0	0.00187597	0.00260199	0.0170467	0.00725498	0.00184072	0.00398482
GMNC	6	2.37006e-27	0.00114638	0.000932458	0	0.00179271	0.113326	0.00297943	0.00289357	0.00245316	0.00066879
KIF23	6	2.37486e-27	0.000372009	0.000223417	0	0.00275169	0.00406137	0.00289031	0.00780299	0.00373841	0.00199293
C1orf86	6	2.37991e-27	-0.000146934	0.000249716	0	0.00412928	0.00285678	0.00802628	0.061451	0.00298134	0.00970307
DLX4	6	2.40156e-27	-0.000155057	0.000190485	0	0.00310153	0.00590197	0.00663527	0.00212612	0.0043224	0.00718038
FAM69A	6	2.44137e-27	-0.000556831	0.000434388	0	0.00255881	0.00513149	0.00447399	0.00472416	0.00564859	0.00102147
ABCA7	6	2.45037e-27	-0.00031841	0.000389311	0	0.00380789	0.0088994	0.00224318	0.0054296	0.00269011	0.0180458
TXNDC12	6	2.45078e-27	0.000387654	0.000251487	0	0.0027334	0.0136247	0.0313696	0.0125654	0.00210778	0.00261322
GPR75	6	2.4568e-27	0.00178313	0.00133623	0	0.0025102	0.00287461	0.00758889	0.00157609	0.00264684	0.000374858
AMHR2	6	2.45978e-27	0.000577846	0.000673484	0	0.00636939	0.00325232	0.0766484	0.00259792	0.0531747	0.00120715
ENKUR	6	2.46009e-27	-0.000616911	0.0005749	0	0.00490506	0.00267789	0.0746466	0.247357	0.0175532	0.000902906
NUDCD2	6	2.46054e-27	-0.000620468	0.000623169	0	0.00257481	0.00211933	0.00703317	0.0138013	0.0158679	0.000942097
LPAR6	6	2.46302e-27	0.000203526	0.000314831	0	0.00614443	0.0132516	0.00355788	0.00170023	0.0126921	0.0301374
TSSK1B	6	2.48104e-27	-0.000197746	0.000706943	0	0.00166457	0.00223546	0.0203697	0.0117821	0.0058573	0.00103808
HOPX	6	2.4956e-27	-0.000845517	0.000666266	0	0.00209554	0.00319717	0.00263291	0.00470005	0.00588542	0.000623862
FBXO21	6	2.49653e-27	0.00153827	0.000751203	0	0.00111655	0.0015357	0.00252258	0.0637136	0.00418927	0.000602058
AKT2	6	2.49907e-27	0.000311448	0.000139997	0	0.00144902	0.100309	0.0169593	0.00522616	0.108802	0.0100783
UFSP1	6	2.51846e-27	-0.000393423	0.000119066	0	0.00106159	0.00240013	0.0247225	0.00220825	0.00776283	0.00269151
RAB30	6	2.58681e-27	0.000173886	0.000102394	0	0.00155851	0.0209423	0.0111555	0.0025232	0.0217223	0.00351754
FERMT2	6	2.60477e-27	0.00027502	8.88716e-05	0	0.0010501	0.0103398	0.0412376	0.00297447	0.00482522	0.00739311
SYNGR4	6	2.61733e-27	-0.000344818	0.000125247	0	0.00110453	0.0078598	0.0292636	0.00328056	0.00395022	0.0118882
PIGM	6	2.62154e-27	0.000696802	0.00032859	0	0.00120221	0.00190094	0.00212277	0.00227154	0.00659487	0.00142714
CEP85L	6	2.62931e-27	-0.00030853	0.000108785	0	0.00128779	0.00240386	0.0049685	0.00274527	0.00851952	0.0018968
TSACC	6	2.64298e-27	0.00031766	0.000163563	0.287309	0.00154312	0.00359234	0.00295592	0.0151637	0.00262305	0.00184662
CATSPER3	6	2.67213e-27	0.000760339	0.000558272	0	0.00298176	0.00751883	0.00301051	0.00345879	0.00899971	0.00101197
MGAT4A	6	2.69352e-27	0.000706028	0.000698708	0	0.00195931	0.00737415	0.00215207	0.00376857	0.00436902	0.000595299
CACHD1	6	2.71081e-27	0.000725243	0.000341083	0	0.000869011	0.00253357	0.00379185	0.00718047	0.00216705	0.00069168
MORF4L1	6	2.71112e-27	0.000157642	0.000123283	0	0.00204412	0.00249473	0.00917338	0.00741908	0.00700585	0.00532092
UBE2N	6	2.72712e-27	0.000203688	0.000481436	0.0377857	0.00249421	0.00249992	0.00636574	0.0343141	0.00331053	0.000782949
GUCY1B3	6	2.72863e-27	-0.000334294	0.000107644	0	0.00123285	0.0116988	0.00382752	0.00419822	0.00413023	0.00145633
SPATA16	6	2.73296e-27	0.000148695	0.000322992	0	0.00129705	0.0182502	0.00777064	0.00350759	0.00485955	0.00111808
AQP12B	6	2.74165e-27	-0.000433119	0.000678118	0	0.0031496	0.00283169	0.00305566	0.0244277	0.0116534	0.0011216
SLC12A9	6	2.76245e-27	-0.000366498	0.000113664	0	0.00112923	0.0028596	0.0112851	0.00178992	0.0128931	0.00211577
DSTYK	6	2.79147e-27	0.000541406	0.000376099	0	0.00191007	0.0033245	0.00532858	0.0185087	0.00194939	0.00119749
SRRT	6	2.86683e-27	-0.000412257	0.000116816	0	0.00101193	0.00228817	0.0266681	0.00207586	0.00783179	0.00212811
DLL1	6	2.8697e-27	0.000856351	0.000567386	0	0.0010992	0.0113296	0.010246	0.0016886	0.00485769	0.000662241
ADNP2	6	2.87666e-27	-0.000485472	0.000182554	0	0.00110031	0.00291302	0.00551431	0.00465082	0.00423449	0.00113831
KRT26	6	2.87886e-27	0.000157727	0.000120172	0	0.00200394	0.00833859	0.00428528	0.00581809	0.0207309	0.0070504
TCHH	6	2.92615e-27	-0.000185978	0.000188876	0	0.00254127	0.00592888	0.00362841	0.00604907	0.00488335	0.0026904
GCNT7	6	2.94522e-27	-0.000205118	0.000132107	0.151196	0.00197896	0.00260298	0.016619	0.00212729	0.00307768	0.00779782
TPPP2	6	2.94904e-27	-0.000325687	0.000134213	0	0.00134203	0.0196903	0.00399344	0.00184726	0.0209974	0.00476574
C6	6	2.95957e-27	-9.40073e-05	0.000322701	0	0.000871367	0.0101576	0.0347223	0.00203922	0.00254174	0.00302056
SLC2A12	6	2.96284e-27	0.000172471	0.000586044	0	0.00140313	0.00300509	0.00323307	0.055299	0.00212591	0.000980187
TSSK6	6	2.99296e-27	-0.000738552	0.000784897	0	0.00300384	0.00357082	0.00439976	0.0031743	0.00662777	0.000946574
IGSF8	6	3.0027e-27	0.000310216	0.000115255	0	0.00130415	0.00252288	0.00357466	0.0551793	0.00226989	0.0026373
THRB	6	3.01403e-27	0.000340579	0.000280693	0	0.00138913	0.00278781	0.00251394	0.00455942	0.00252183	0.000748501
KRT12	6	3.0336e-27	0.000183366	0.000114612	0	0.0015846	0.00664426	0.00306045	0.0052214	0.0229061	0.00304034
KRT83	6	3.03726e-27	-0.000665413	0.000594958	0	0.000816217	0.00201049	0.0138281	0.00685799	0.00456335	0.00055298
FAM115A	6	3.09397e-27	-0.000755278	0.000467891	0	0.00167667	0.00283548	0.0225562	0.00453111	0.00443276	0.00119104
SPACA7	6	3.11732e-27	-0.000874163	0.000763242	0	0.00146689	0.00996192	0.0198964	0.00347357	0.00247037	0.000831603
ATP1A2	6	3.13562e-27	0.000326406	0.000117262	0	0.00125442	0.00795998	0.00491808	0.00399751	0.00502647	0.00239696
LGI4	6	3.15319e-27	0.000188607	0.000126868	0	0.0017859	0.0111044	0.00379953	0.00463566	0.0150828	0.00262693
CORO6	6	3.17724e-27	-0.000268305	0.00021495	0	0.00251637	0.00764646	0.0178885	0.00704607	0.0792739	0.00963957
AQP8	6	3.20139e-27	0.000223105	0.000129884	0	0.00174352	0.0294257	0.018836	0.00271153	0.00352714	0.00548395
ADGB	6	3.2201e-27	-2.97305e-05	0.00030751	0	0.00106067	0.0228827	0.00952583	0.00183901	0.0248154	0.00223272
DHRS7B	6	3.22655e-27	5.40261e-05	0.000333015	0	0.00204408	0.0230163	0.0035908	0.00461726	0.00218053	0.00216258
ROR2	6	3.23146e-27	4.74919e-05	0.000284296	0	0.000790077	0.0102423	0.00992898	0.00328216	0.0498458	0.00135942
CHRAC1	6	3.25658e-27	0.00126734	0.000615593	0	0.00216705	0.00437	0.0021061	0.00260754	0.00249314	0.00112023
SLC22A3	6	3.28351e-27	-0.000363493	6.16963e-05	0	0.000580925	0.00294597	0.00415242	0.00476222	0.00157924	0.00187803
TMIGD2	6	3.28881e-27	-6.86848e-05	0.000476388	0	0.00202169	0.00213389	0.0365964	0.0109309	0.0043391	0.00210931
HNRNPA0	6	3.29475e-27	-0.000343776	0.000451796	0	0.00313327	0.0122189	0.00516596	0.0046814	0.00653409	0.00152793
ERMAP	6	3.30256e-27	-0.000529915	0.000485253	0	0.00265495	0.00265088	0.00247802	0.00341941	0.00251237	0.00171228
PSME3	6	3.33766e-27	-0.000352406	0.000271584	0	0.00277188	0.0209781	0.00259131	0.0065684	0.0180827	0.00849646
RARS2	6	3.37338e-27	-0.000430474	0.000115258	0	0.000823042	0.00416202	0.0388089	0.0888238	0.00218029	0.0274863
PRPSAP1	6	3.38486e-27	-0.00083267	0.00088746	0	0.00174365	0.00775144	0.014971	0.00264021	0.00696185	0.000641364
ZNF865	6	3.4186e-27	0.00205837	0.001311	0	0.00507146	0.00257384	0.0117761	0.0120942	0.00139362	0.000773084
HLA-DQA2	6	3.43693e-27	0.000685758	0.000624596	0	0.00236126	0.00225927	0.00194299	0.00412398	0.0094392	0.0010868
ASTN1	6	3.44403e-27	0.000771031	0.000457053	0	0.000973993	0.00285741	0.0062466	0.0022196	0.00725195	0.000560729
POLH	6	3.48086e-27	-0.000319212	0.000191469	0	0.00199633	0.00395657	0.00516495	0.00205211	0.00963889	0.0046616
PSMA2	6	3.48641e-27	-0.000482913	0.000293315	0	0.00183351	0.00211844	0.0133937	0.011064	0.0072496	0.0014783
ORC3	6	3.50118e-27	-0.000446556	0.000133903	0	0.00101937	0.0490314	0.00260558	0.0559365	0.00217239	0.00635921
ERVV-1	6	3.55035e-27	0.000577905	0.000606464	0.102882	0.00216521	0.00241416	0.0108216	0.00326638	0.00903232	0.00111751
GJA10	6	3.57384e-27	0.000328552	0.000124014	0	0.00135585	0.00316509	0.00443605	0.0186324	0.0156483	0.00167827
MAGOHB	6	3.59709e-27	-2.94962e-05	0.000382094	0	0.000669848	0.0152665	0.00625784	0.00282452	0.0783177	0.00207832
GABRA6	6	3.6462e-27	-0.000452882	0.000515874	0	0.00132249	0.0149105	0.00190188	0.0403685	0.00790572	0.000908781
RASA3	6	3.72344e-27	-0.000127103	0.000161293	0	0.002343	0.00240016	0.0260109	0.00320272	0.00409059	0.00345183
LRRC4B	6	3.73587e-27	0.000384656	0.000151206	0	0.00120115	0.0046162	0.0091496	0.00332176	0.00591312	0.0104334
KRT6C	6	3.7651e-27	-0.000390204	0.000544308	0	0.00131771	0.00163976	0.00504568	0.00947945	0.00633262	0.000733203
P2RY11	6	3.77969e-27	0.000161582	0.000160729	0	0.00225159	0.00268787	0.00706888	0.00368725	0.0139291	0.0027125
SETD1B	6	3.80979e-27	0.000159181	0.000220966	0	0.00302144	0.010444	0.00890709	0.00234705	0.0028583	0.00357978
MECR	6	3.8603e-27	0.000559916	0.000555422	0	0.00286377	0.00400862	0.104422	0.00652845	0.00301433	0.00138822
MAFB	6	3.87403e-27	0.000521586	0.000249066	0	0.000543895	0.00717354	0.00174389	0.0058776	0.00137534	0.000433661
CHMP7	6	3.8779e-27	0.000199371	0.000103343	0	0.00161744	0.0189623	0.00207396	0.00284531	0.00341375	0.0061534
PTRH1	6	3.88403e-27	-0.00026116	0.000143244	0	0.00153494	0.00410117	0.00529137	0.188502	0.00623787	0.0028983
WFDC10A	6	3.88716e-27	0.000358727	0.000138496	0	0.00133616	0.0130275	0.00528676	0.00480633	0.00303322	0.00379415
GSTM5	6	3.89004e-27	-0.000326399	0.000161568	0	0.00188275	0.00731179	0.00672409	0.0219927	0.00275047	0.00204283
KLHL36	6	3.89185e-27	0.00038315	0.000111297	0	0.000959754	0.00182859	0.00415323	0.00782093	0.00788887	0.00403923
ACBD7	6	3.89508e-27	3.05678e-05	0.000413856	0	0.00219613	0.00810594	0.00235106	0.00532973	0.00868121	0.00166124
CNTD2	6	3.93353e-27	0.000176549	0.000183862	0	0.00249098	0.0113461	0.027804	0.00295962	0.0458687	0.00266132
TLE3	6	3.94639e-27	-0.00033461	0.000203424	0	0.000968282	0.00352892	0.00685343	0.00303596	0.00292636	0.000961918
WDR47	6	3.99404e-27	0.00088504	0.000796702	0	0.00123075	0.0105734	0.0250604	0.0175204	0.00587621	0.000663911
INSL5	6	3.99841e-27	0.00032362	0.000560253	0	0.00266683	0.0202954	0.00573974	0.00321353	0.00453374	0.00118453
TYRO3	6	4.0074e-27	-0.000328179	0.000124555	0	0.00123488	0.0114188	0.00267858	0.00372564	0.0186414	0.00276927
GSTM3	6	4.01326e-27	-0.000336201	0.000163062	0	0.00176564	0.0242636	0.00549656	0.0136235	0.00465933	0.00239195
CD63	6	4.02348e-27	0.000372181	0.0001766	0	0.00170503	0.00662673	0.00536555	0.131243	0.0321141	0.00210186
DPEP1	6	4.05139e-27	0.000375309	0.000166056	0	0.00176239	0.0287612	0.00138248	0.0616716	0.0098483	0.00291803
BLOC1S5	6	4.05612e-27	0.000213445	9.39988e-05	0	0.00131286	0.0103266	0.0021232	0.00695382	0.00545352	0.00347418
EGFL8	6	4.06141e-27	-0.000369706	0.000270539	0	0.00274576	0.139337	0.00597391	0.00933647	0.00759064	0.00380283
CDH23	6	4.07362e-27	0.000206341	0.000242189	0	0.00170038	0.00328663	0.00459552	0.00342046	0.00957401	0.00120972
GRPEL2	6	4.08198e-27	0.000395407	0.000131938	0	0.00108611	0.0059131	0.00248744	0.00454614	0.0144315	0.00726473
ATP5SL	6	4.1078e-27	-0.000462927	0.000140653	0	0.000941735	0.0411385	0.100489	0.00287859	0.00381894	0.0218477
KIAA1586	6	4.14486e-27	-0.000411647	0.00022618	0	0.00213851	0.025172	0.00400766	0.00945976	0.0778003	0.00268213
ATG13	6	4.18368e-27	-0.000821354	0.000654334	0	0.00219691	0.0457089	0.0111919	0.00404384	0.00259621	0.00113567
MMS22L	6	4.18384e-27	0.000308987	0.000126389	0	0.00144823	0.00842094	0.0172398	0.00227284	0.0201299	0.00210437
MGAT4B	6	4.29164e-27	-0.00038335	0.000247633	0	0.00183955	0.00367795	0.00475033	0.00284878	0.0044174	0.00162957
AGPAT1	6	4.29271e-27	-0.000366438	0.000284323	0	0.00310088	0.0125683	0.00252024	0.00695455	0.00487887	0.00339019
C10orf105	6	4.32681e-27	0.000495185	0.0003041	0	0.00152661	0.00432348	0.00682034	0.00801911	0.00243994	0.00113578
BCL3	6	4.49208e-27	-0.000191421	0.000181957	0	0.00222202	0.00843982	0.00993775	0.00221727	0.00451738	0.00292928
KCNJ9	6	4.49945e-27	0.000416606	0.000121749	0	0.00106037	0.00540677	0.0278186	0.00382947	0.0116478	0.00136228
SLAMF7	6	4.50977e-27	0.00017178	0.000116024	0	0.001631	0.00869355	0.0111791	0.00419762	0.0043666	0.00227378
TAF1C	6	4.52966e-27	0.000374693	0.000589113	0	0.00140254	0.0345088	0.00214411	0.00279125	0.00408552	0.000575528
PRAM1	6	4.53449e-27	-0.000147679	0.000231928	0	0.00297736	0.00244435	0.00713781	0.00729456	0.00506048	0.00287107
BLOC1S1	6	4.55233e-27	0.000315698	0.000171662	0	0.00176862	0.00685756	0.00586725	0.0387793	0.0159907	0.00423695
PNISR	6	4.55989e-27	-0.000354751	0.000547158	0	0.00310885	0.00684061	0.0078096	0.0465255	0.00242882	0.000981135
NDRG2	6	4.56477e-27	-0.00035627	0.000130696	0	0.00118061	0.0168535	0.00327969	0.00389011	0.0104824	0.0043449
TOP2B	6	4.59883e-27	0.000403863	0.000207819	0	0.00146315	0.00211132	0.00172276	0.0229551	0.0323556	0.00216845
LYPLA1	6	4.64818e-27	-6.9645e-05	5.32685e-05	0	0.00236032	0.00476649	0.0062665	0.00500096	0.00928924	0.0424593
SAP30L	6	4.72016e-27	0.000827758	0.000551261	0	0.00155919	0.00383687	0.0024123	0.00322783	0.00433676	0.000829845
ST8SIA6	6	4.73557e-27	-0.000312453	0.000451181	0	0.00163568	0.0100965	0.00344012	0.00328447	0.00729634	0.000774795
IL36A	6	4.73573e-27	-0.000923692	0.000595697	0	0.000853059	0.00239416	0.00377446	0.00234375	0.0126649	0.000556594
TAS2R13	6	4.74885e-27	-0.000739328	0.000133337	0	0.000600367	0.00327315	0.0743761	0.0157667	0.00495481	0.001569
ACOX2	6	4.75104e-27	-0.00017532	0.00013297	0	0.00227361	0.0218456	0.00299139	0.00197492	0.00351145	0.0533215
GDPD1	6	4.76121e-27	0.0012546	0.00087488	0	0.00132832	0.0121874	0.0101395	0.0109575	0.0252134	0.000667258
TARS2	6	4.79238e-27	-0.0023527	0.001276	0	0.00223582	0.00215862	0.0092558	0.0106046	0.00179785	0.000546372
COQ10A	6	4.80812e-27	-0.000354271	0.000378284	0	0.00467969	0.00224486	0.046121	0.0420713	0.00431551	0.00277428
LSS	6	4.82136e-27	-0.000908734	0.000546492	0	0.0017858	0.0127093	0.00397318	0.00539669	0.00332233	0.000894978
FAM151A	6	4.82986e-27	-0.000152582	6.5408e-05	0	0.00128592	0.0122083	0.00359122	0.0121275	0.00663301	0.00788386
TEX261	6	4.83278e-27	0.000404219	0.000126452	0	0.00107019	0.00297281	0.02062	0.00177815	0.00628678	0.00245527
EMC6	6	4.85228e-27	-0.000307404	0.000131777	0	0.00148824	0.00221234	0.00542899	0.0338089	0.00471131	0.00190886
SPINK13	6	4.86367e-27	-0.000388274	0.000246542	0	0.00250521	0.0181758	0.00517748	0.00451019	0.00401999	0.00354969
MATN3	6	4.88601e-27	-0.000383762	0.000125097	0	0.00107042	0.00416956	0.00208005	0.00490249	0.00377107	0.00509598
IFNA1	6	4.88734e-27	-0.00112993	0.00125172	0	0.00224132	0.0208252	0.00750313	0.00222497	0.00984918	0.000458082
CDK9	6	4.94326e-27	-0.000402908	0.000125637	0	0.0011014	0.00184575	0.00277324	0.00420853	0.00714947	0.00374627
LILRB3	6	4.95713e-27	-0.000319729	0.000254316	0	0.00292737	0.00449535	0.0190611	0.00497171	0.00953143	0.00278097
PPAN-P2RY11	6	4.96736e-27	8.77554e-05	0.000215811	0	0.00225138	0.00274932	0.00633079	0.00491457	0.0129448	0.00226057
MOB3C	6	4.98798e-27	0.000408051	0.00013867	0	0.00134247	0.00915881	0.00211148	0.0409726	0.00232054	0.00191233
RSG1	6	5.04798e-27	0.000353672	0.000141804	0	0.00136978	0.0115603	0.0036072	0.0441837	0.0051699	0.00263545
VPS13B	6	5.07031e-27	0.000663429	0.000819104	0	0.0034655	0.00846065	0.015925	0.0053187	0.00389855	0.00048568
FAM153A	6	5.07594e-27	0.000160054	0.000487575	0	0.00568565	0.00324746	0.00538403	0.00907507	0.0127019	0.00274855
C9	6	5.08927e-27	-0.00036014	9.75868e-05	0	0.000896823	0.00417886	0.00592789	0.440896	0.0087059	0.00345015
AGAP2	6	5.10322e-27	-0.000635502	0.000527836	0	0.00443683	0.00214362	0.0468424	0.0049572	0.00768809	0.00111611
HAX1	6	5.15845e-27	-0.000679815	0.000583104	0	0.0019251	0.00393363	0.00318005	0.00540712	0.0047579	0.000878005
BTG2	6	5.31602e-27	-0.000308363	0.000137945	0	0.00162186	0.0198146	0.0100421	0.00470211	0.0203616	0.00191731
SRR	6	5.3796e-27	-0.000202164	0.000459945	0	0.00281235	0.00480855	0.00344759	0.00649898	0.00213069	0.00214849
CHMP6	6	5.38223e-27	-0.000391981	0.000149499	0	0.00136214	0.00180592	0.00426875	0.00797767	0.00367615	0.00370565
HOXB1	6	5.38267e-27	-0.000465449	0.000500427	0	0.00272814	0.00295805	0.00454596	0.00342132	0.0108159	0.00129451
IL36G	6	5.40869e-27	-0.000794824	0.000441308	0	0.000774319	0.00223533	0.00413787	0.0031655	0.013223	0.000734329
LYRM2	6	5.41135e-27	0.000607161	0.000346368	0	0.00145745	0.00239297	0.0114951	0.00258831	0.00399774	0.00151358
SULT1B1	6	5.43543e-27	-0.000870306	0.000380166	0	0.000955518	0.00157617	0.00287825	0.0067445	0.00358837	0.000938421
MTFP1	6	5.43607e-27	0.000200526	0.000350502	0	0.00177522	0.00330857	0.0056728	0.0291347	0.0244484	0.00164971
FAM73B	6	5.50395e-27	0.000439674	0.000177813	0	0.00150995	0.00348832	0.00216793	0.13943	0.00759306	0.00321501
GATAD1	6	5.51366e-27	0.000359796	0.00021343	0	0.00210147	0.00326449	0.00239364	0.00269473	0.00573898	0.00396527
UHRF1BP1L	6	5.51866e-27	0.00153737	0.00103997	0	0.00199115	0.00241604	0.00682567	0.00697405	0.00397269	0.000539147
SAFB	6	5.56455e-27	0.000547797	0.000472655	0	0.00258711	0.0030181	0.00969036	0.00477979	0.0167378	0.00118089
RAD51C	6	5.56844e-27	0.000365995	0.000156392	0	0.00139718	0.00355277	0.00399763	0.00331636	0.0383292	0.00339859
STAB1	6	5.58903e-27	-0.000490458	0.000871057	0	0.00298037	0.00194844	0.00840761	0.0178454	0.00435612	0.00105377
BTBD2	6	5.65032e-27	0.000308131	0.000297149	0	0.00419715	0.00845717	0.00481925	0.00247606	0.254843	0.00374758
ZNF662	6	5.73313e-27	5.2364e-05	0.00035434	0	0.00107047	0.00301471	0.00813587	0.0433183	0.00359444	0.00161856
CLEC17A	6	5.73969e-27	0.000439757	0.000132541	0	0.0010871	0.00598313	0.00299694	0.0218947	0.088044	0.00134574
GJD3	6	5.75877e-27	0.000240095	0.000269906	0	0.00266549	0.0243903	0.0507322	0.0641805	0.00676606	0.00277966
C3AR1	6	5.76551e-27	0.000364167	0.000163458	0	0.00171532	0.0316834	0.00827752	0.00702797	0.00960546	0.00168941
EHD3	6	5.77337e-27	0.000224393	0.00052858	0	0.00180273	0.0143595	0.00178346	0.00736806	0.00772266	0.000689357
UPP1	6	5.81386e-27	0.000378472	0.00012006	0	0.0011339	0.00467013	0.00879203	0.00391394	0.00890871	0.00178891
C10orf76	6	5.87636e-27	-0.00091402	0.000537693	0	0.00180988	0.0254891	0.00409871	0.00240393	0.016214	0.000925764
TMEM176B	6	5.88963e-27	-0.00130179	0.0005743	0	0.00113672	0.00175889	0.000904739	0.0174715	0.0119015	0.000695861
KBTBD8	6	5.91495e-27	-0.000700123	0.000246602	0	0.000415569	0.0148235	0.00139147	0.00394887	0.00235857	0.000564793
KRTAP5-11	6	5.93797e-27	0.00163956	0.00141417	0	0.00195272	0.00348371	0.00555562	0.00247072	0.00271834	0.000300917
MKS1	6	5.93992e-27	0.000465306	0.000127373	0	0.000923174	0.00231041	0.0261407	0.00290749	0.0124662	0.00202134
CLDN23	6	6.02395e-27	0.000452952	0.000365508	0	0.00133204	0.00349614	0.00261523	0.00183735	0.00709133	0.000951641
GJA8	6	6.03595e-27	0.000366864	0.000150746	0	0.00164859	0.00719283	0.00822913	0.0187234	0.0085285	0.00130841
KRT25	6	6.0436e-27	0.000176983	0.000108957	0	0.00166265	0.00354451	0.0113805	0.00362458	0.0222362	0.00604562
[truncated: 953 more rows]

## Sheet: Table S4
Table S4. 98 genes significantly associated with the common factor at sub-network level
Hub genes	#Study	P2	Beta1	SD1	I2	P_ESH	P_SA	P_MDD	P_AUD	P_ADHD	P_TLNWL
TOB1	6	3.15414e-27	-0.00148581	0.00089271	0	0.49586	0.351936	0.0888728	0.326303	0.363327	0.0583003
RANBP9	6	1.39516e-25	0.000136924	0.000190524	0	0.466663	0.309793	0.495111	0.170815	0.467947	0.119327
SRSF3	6	1.4281e-24	0.000447467	0.000173428	0	0.124053	0.275547	0.224525	0.195405	0.274788	0.498852
HSPB3	6	1.86227e-23	-0.000254159	0.00025001	0	0.458781	0.474676	0.183292	0.225479	0.366887	0.164078
STK24	6	4.08171e-23	-0.00019396	0.000313976	0	0.122775	0.398834	0.496314	0.155366	0.313463	0.123968
NXF1	6	9.11794e-23	3.95205e-05	0.000173954	0	0.462605	0.473978	0.38563	0.49056	0.459573	0.412306
RPA2	6	1.10333e-22	4.53586e-05	0.000142297	0	0.452538	0.410409	0.281179	0.164901	0.273317	0.387556
CTBP1	6	3.63547e-22	0.000300444	0.000141161	0	0.152722	0.499946	0.239856	0.441393	0.401665	0.178675
ITGB4	6	5.21528e-22	-8.34307e-05	0.000170098	0	0.362275	0.316056	0.332288	0.241066	0.29085	0.494189
SYT1	6	1.40462e-21	-4.65962e-05	6.12813e-05	0	0.330409	0.487208	0.278779	0.154322	0.477612	0.302285
CEP55	6	3.17412e-21	1.65535e-05	0.000105867	0	0.414262	0.268284	0.423987	0.249995	0.251157	0.476803
MAPK6	6	3.36932e-21	0.000224024	0.000262492	0	0.0991961	0.218306	0.48523	0.396353	0.303119	0.0663774
SDCBP2	6	7.76886e-21	-0.000281039	0.000279556	0	0.387835	0.385069	0.361223	0.293856	0.408843	0.125116
TAF10	6	8.53605e-21	9.89146e-05	0.000137361	0	0.387821	0.484202	0.297534	0.474617	0.225244	0.266533
ARF1	6	1.16918e-20	-0.000136894	0.000148459	0	0.399903	0.480645	0.489567	0.395308	0.452806	0.129577
TLR3	6	1.91691e-20	0.000148087	0.000146406	0	0.329578	0.295994	0.299111	0.233851	0.201896	0.203497
SRGAP2	6	1.92539e-20	-6.7788e-05	0.00012699	0	0.341556	0.441872	0.437158	0.309758	0.30294	0.443839
SMAD4	6	2.63314e-20	-0.00102742	0.000741983	0	0.429874	0.219084	0.245873	0.495307	0.467452	0.065413
ITSN2	6	3.71937e-20	0.000398305	0.000283243	0	0.0743498	0.293986	0.250374	0.233229	0.490049	0.062206
OPTN	6	4.20984e-20	0.000162386	0.000346167	0	0.354306	0.254291	0.446317	0.463888	0.220554	0.106958
LNX2	6	4.77964e-20	0.000102503	0.000238433	0	0.329118	0.439722	0.32643	0.202384	0.255048	0.169658
MAPT	6	6.42531e-20	0.000257443	0.000280307	0	0.240378	0.361636	0.483416	0.408372	0.207802	0.492568
SMAD3	6	8.74037e-20	9.66498e-05	4.4252e-05	0	0.134731	0.491576	0.285945	0.337259	0.35091	0.29999
GRB2	6	9.68368e-20	8.84539e-05	5.2846e-05	0	0.16765	0.153274	0.448585	0.452411	0.335101	0.352171
LMNA	6	1.58628e-19	9.40677e-05	0.000128965	0	0.299437	0.366201	0.420544	0.172261	0.476177	0.376124
NMI	6	1.59092e-19	-0.000988678	0.00133534	0	0.0449968	0.167773	0.255708	0.497488	0.356002	0.0479679
WDR5	6	1.92859e-19	-0.000193369	0.000132032	0	0.191792	0.434934	0.347736	0.254922	0.440999	0.489446
PTGES3	6	2.9505e-19	0.000271274	0.000267021	0	0.333414	0.234209	0.161446	0.495139	0.381356	0.217989
PLCB3	6	3.04899e-19	-9.12517e-05	0.000142576	0	0.27306	0.478196	0.489937	0.272316	0.229576	0.230415
CDC6	6	3.10738e-19	-0.000835161	0.00145464	0	0.352152	0.499125	0.350228	0.469347	0.296019	0.0896014
STX1A	6	3.789e-19	0.000175102	0.000177835	0	0.277398	0.265193	0.426759	0.145118	0.496819	0.375316
NOTCH1	6	5.04911e-19	-8.73879e-05	0.000411201	0	0.417931	0.393302	0.257987	0.371498	0.468241	0.370086
TRIP6	6	5.78834e-19	-0.000396173	0.000113758	0	0.0996925	0.209431	0.494425	0.169472	0.356703	0.183166
BIRC6	6	6.36951e-19	-8.1142e-05	0.00011017	0	0.240152	0.483617	0.323781	0.341937	0.443676	0.207515
NCOA3	6	8.96705e-19	-0.000873738	0.000793147	0	0.306424	0.413023	0.203904	0.220394	0.242664	0.0578722
CFL1	6	9.98374e-19	-4.60888e-05	0.000131087	0	0.390269	0.33328	0.2632	0.2276	0.412643	0.487245
BMP4	6	1.29451e-18	0.000168038	4.38424e-05	0	0.0853829	0.433778	0.273954	0.45226	0.251029	0.209999
ATXN1	6	1.32532e-18	-0.000237911	0.000198546	0	0.122532	0.309957	0.2418	0.230864	0.303893	0.0846204
SLC3A2	6	1.43381e-18	0.000225245	0.000163881	0	0.218406	0.430098	0.320852	0.166094	0.331979	0.436842
POLR2G	6	1.77582e-18	0.00018544	0.00017783	0	0.259112	0.459825	0.331619	0.194411	0.437584	0.359039
COL6A2	6	1.81477e-18	-0.000227617	0.000150298	0	0.235041	0.336686	0.445927	0.456572	0.182576	0.208774
AGT	6	1.95858e-18	0.00018346	0.000116267	0.269865	0.120769	0.418182	0.33916	0.173712	0.372782	0.127117
SMAD1	6	2.24593e-18	-0.000212171	0.000126399	0	0.206639	0.26352	0.324499	0.214413	0.244182	0.219805
BAG6	6	2.51268e-18	0.000182715	0.000180404	0	0.272336	0.308727	0.427528	0.378296	0.414836	0.277466
WRAP73	6	2.72662e-18	-0.000486273	0.000367167	0	0.213949	0.488019	0.188144	0.227747	0.490791	0.484473
TADA2A	6	3.14251e-18	-0.000128627	0.000228199	0	0.170608	0.433876	0.490122	0.223991	0.182767	0.325171
MAP1B	6	3.61293e-18	-0.000618373	0.000542037	0	0.21324	0.376492	0.288581	0.190675	0.308712	0.0530942
ACTN2	6	5.18709e-18	0.000458265	0.000212486	0	0.055077	0.31801	0.230247	0.352901	0.44446	0.0637352
LRP6	6	5.47934e-18	0.000218261	7.79121e-05	0	0.112138	0.222367	0.337277	0.188373	0.305019	0.285295
PABPC1	6	5.85579e-18	0.00021133	4.72605e-05	0	0.0741889	0.190223	0.43343	0.313649	0.447679	0.18957
UBE2G2	6	8.53337e-18	0.000248957	0.000155633	0	0.153913	0.376792	0.409359	0.33827	0.212067	0.136625
APEX1	6	9.0244e-18	-0.000723053	0.000899283	0	0.140937	0.493292	0.344094	0.259281	0.345955	0.0479776
NCOA6	6	1.03823e-17	0.00066741	0.000584646	0	0.297356	0.237817	0.445971	0.349502	0.258496	0.0962011
MYBPC2	6	1.05284e-17	0.000373566	0.000201895	0	0.152728	0.436421	0.267136	0.189265	0.432015	0.484982
STAU1	6	1.18733e-17	-0.000287973	0.000143089	0	0.176903	0.251743	0.291109	0.264702	0.248268	0.185016
VCPIP1	6	1.28295e-17	0.000375043	0.000356497	0	0.245975	0.227362	0.481977	0.185281	0.473006	0.45161
ARHGEF11	6	1.54062e-17	-4.64507e-05	0.000407467	0	0.112531	0.245802	0.445666	0.196389	0.368529	0.140776
SIRT2	6	1.55524e-17	-0.000278859	0.000158654	0	0.192658	0.223007	0.335674	0.23229	0.341332	0.185349
UBE2U	6	1.73584e-17	0.000274769	0.000108479	0	0.095332	0.209558	0.406867	0.299573	0.353435	0.118255
GOLGA3	6	1.9622e-17	0.00016465	0.000497578	0	0.209255	0.207371	0.29983	0.443699	0.408181	0.116741
THRB	6	3.01402e-17	0.000340579	0.000280693	0	0.130983	0.228962	0.212786	0.306009	0.213271	0.0735147
PSME3	6	3.33766e-17	-0.000352406	0.000271584	0	0.228058	0.452136	0.217495	0.356378	0.444595	0.385925
ORC3	6	3.50118e-17	-0.000446556	0.000133903	0	0.0986521	0.479527	0.218351	0.482092	0.190628	0.352293
CD63	6	4.02347e-17	0.000372181	0.0001766	0	0.156533	0.357479	0.329578	0.492724	0.468658	0.185766
BTG2	6	5.31601e-17	-0.000308363	0.000137945	0	0.15	0.449363	0.402323	0.310588	0.450705	0.17257
MBD3	6	7.00683e-17	0.000337825	0.000509615	0	0.288734	0.350874	0.186376	0.401538	0.481114	0.438941
CRKL	6	7.71025e-17	0.000435074	0.000152246	0	0.132345	0.330319	0.181312	0.274956	0.256644	0.171847
TRIP10	6	8.46653e-17	-0.000275148	0.00014986	0	0.133619	0.274239	0.225284	0.496328	0.406524	0.259156
STXBP1	6	8.56712e-17	-1.84844e-06	0.000233806	0	0.158761	0.384183	0.272667	0.312334	0.315228	0.190681
KHDRBS1	6	9.90016e-17	-0.000387608	0.000415343	0	0.25947	0.471223	0.449198	0.247936	0.450806	0.416717
DPP4	6	1.20095e-16	0.000460844	0.00014916	0	0.0942835	0.337538	0.334511	0.299104	0.432015	0.107289
TMED2	6	1.40202e-16	-0.000618564	0.000133895	0	0.0681687	0.215857	0.340751	0.431355	0.248447	0.35327
BECN1	6	1.49501e-16	-0.000459198	0.000263089	0	0.18649	0.405697	0.309123	0.446753	0.274008	0.242466
HLA-C	6	1.5537e-16	0.000795388	0.00116308	0	0.224962	0.280093	0.324833	0.240069	0.25164	0.0821466
HSPA6	6	1.79281e-16	0.000249506	0.000242504	0	0.231297	0.493656	0.371599	0.268852	0.365261	0.392284
WWP1	6	1.83168e-16	0.00042489	0.000207804	0	0.0896725	0.271249	0.404065	0.181687	0.317621	0.114959
KRT20	6	2.62674e-16	-0.000458746	0.000559059	0	0.10149	0.281206	0.152912	0.493392	0.464758	0.134424
TGM2	6	4.34924e-16	0.000526298	0.00030592	0	0.0883576	0.480761	0.331361	0.344281	0.350032	0.0949393
CALM1	6	5.97399e-16	-0.000633804	0.000120623	0	0.0619724	0.363524	0.256767	0.162922	0.248958	0.220594
PRPF40A	6	6.27669e-16	-0.000606971	0.000116245	0	0.0614575	0.222657	0.224223	0.256996	0.377954	0.203293
CREB3	6	7.36371e-16	5.68308e-05	0.000253896	0	0.156091	0.289901	0.211873	0.427821	0.22837	0.307599
BRF2	6	9.181e-16	-0.000591503	0.000241796	0	0.132766	0.303628	0.384894	0.37106	0.187153	0.242316
LYST	6	9.24136e-16	0.00119359	0.000858668	0	0.0675464	0.156894	0.451534	0.371151	0.329635	0.0403217
EXOSC5	6	9.78364e-16	-2.41184e-05	0.000456297	0	0.11893	0.205114	0.354261	0.42087	0.410361	0.183486
TBC1D17	6	1.09619e-15	0.000735909	0.000988315	0	0.0811817	0.482077	0.121404	0.435441	0.19898	0.093481
RPL35	6	1.30443e-15	-0.000221041	0.000114452	0	0.14905	0.497107	0.220411	0.202119	0.476656	0.349915
DAPK3	6	1.67826e-15	0.000420142	0.00024772	0	0.145349	0.431683	0.34974	0.275401	0.451957	0.209168
SREBF1	6	2.85644e-15	-7.95078e-05	0.000626661	0	0.0629933	0.40704	0.366036	0.333819	0.485028	0.177048
BCL10	6	5.2821e-15	5.56018e-05	0.000386528	0	0.151644	0.394529	0.161725	0.353884	0.477427	0.130347
MCL1	6	6.21352e-15	-0.000218474	0.000506797	0	0.137724	0.290916	0.416831	0.31916	0.453879	0.157972
EXOSC10	6	8.27922e-15	-0.00171548	0.0016767	0	0.0818683	0.261754	0.310205	0.383224	0.3068	0.0358708
HOXA13	6	9.83878e-15	-0.000992718	0.000353455	0	0.0778591	0.218277	0.413967	0.262093	0.389169	0.103148
CCNB2	6	2.96633e-14	-0.000424818	0.00091341	0	0.125306	0.487973	0.311741	0.245692	0.301501	0.0730099
ACD	6	2.14501e-13	-0.00245487	0.000541417	0	0.0695821	0.266316	0.465591	0.450906	0.272409	0.229489
SNCG	6	4.38707e-13	0.00129958	0.00131991	0	0.0590169	0.148646	0.4153	0.29072	0.450878	0.0644042
PARD6A	6	5.74522e-13	-0.00263408	0.000493079	0	0.0597713	0.245304	0.411113	0.398898	0.428457	0.223381
MDFI	6	3.26969e-11	-0.000427851	0.000763201	0	0.0687722	0.189524	0.309174	0.324151	0.392124	0.148422
PLSCR1	6	3.3159e-09	0.000792767	0.000666266	0	0.153394	0.260428	0.149937	0.266105	0.473776	0.0337522

## Sheet: Table S5
Table S5. Gene-drug interactions identified among 98 genes significantly assoicated with the common factor
Gene name	Drug	Interaction Types	Sources of interaction type	PubMed	ATC
SYT1	COCAINE		PharmGKB	31059723	N01BC01
MAPK6	SORAFENIB		PharmGKB	20124951
TLR3	ASPIRIN		PharmGKB
TLR3	HYDROXYCHLOROQUINE		NCI	16142732	P01BA02
SMAD4	CRIZOTINIB		JAX-CKB	28476735	L01ED01
SMAD4	CISPLATIN		JAX-CKB	22753594	L01XA01
SMAD4	LYSINE		CIViC	27875625	B05XB03
SMAD4	FLUOROURACIL		CIViC	12237773	L01BC02
SMAD4	IMATINIB		JAX-CKB	28514312	L01EA01
SMAD4	PACLITAXEL		JAX-CKB	28514312	L01CD01
SMAD4	GEMCITABINE		JAX-CKB|CIViC	28577946|22753594	L01BC05
SMAD4	CARBOPLATIN		JAX-CKB	28514312	L01XA02
SMAD4	CETUXIMAB		CIViC	26046389	L01FE01
SMAD4	ALECTINIB		JAX-CKB	28476735	L01ED03
SMAD4	IRINOTECAN		JAX-CKB	22753594	L01CE02
MAPT	IDARUBICIN		DTC		L01DB06
MAPT	EPINEPHRINE		DTC		C01CA24
MAPT	CYSTEAMINE HYDROCHLORIDE		DTC
MAPT	LANSOPRAZOLE		DTC	20110603	A02BC03
MAPT	CARBIDOPA		DTC
MAPT	DAUNORUBICIN		DTC		L01DB02
MAPT	OXYTETRACYCLINE		DTC		J01AA56
MAPT	NITAZOXANIDE		DTC		P01AX1
MAPT	RALOXIFENE HYDROCHLORIDE		DTC
MAPT	INAMRINONE		DTC
MAPT	ITRACONAZOLE		DTC		J02AC02
MAPT	DAUNORUBICIN HYDROCHLORIDE		DTC
MAPT	NICLOSAMIDE		DTC		P02DA01
MAPT	MITOXANTRONE HYDROCHLORIDE		DTC
MAPT	RABEPRAZOLE		DTC		A02BC04
MAPT	CHOLECALCIFEROL		DTC
MAPT	CISPLATIN		DTC		L01XA01
MAPT	GENTIAN VIOLET		DTC
MAPT	APOMORPHINE		DTC		N04BC07
MAPT	ETHOPROPAZINE HYDROCHLORIDE		DTC
MAPT	RALOXIFENE		DTC		G03XC01
MAPT	HEXACHLOROPHENE		DTC		D08AE01
MAPT	EPINEPHRINE BITARTRATE		DTC
MAPT	METHYLENE BLUE		DTC
MAPT	PHENAZOPYRIDINE HYDROCHLORIDE		DTC
MAPT	FELODIPINE		DTC		C08CA02
MAPT	NIFUROXAZIDE		DTC		A07AX03
MAPT	DEXKETOPROFEN		DTC		M01AE17
MAPT	DIHYDROERGOTAMINE		DTC		N02CA01
MAPT	OXITRIPTAN		DTC		N06AX01
MAPT	CEFACLOR		DTC		J01DC04
MAPT	MENADIONE		DTC		B02BA02
MAPT	DANTROLENE SODIUM		DTC
MAPT	TRIMETREXATE		DTC		P01AX07
MAPT	CARBOPLATIN		DTC		L01XA02
MAPT	ACITRETIN		DTC		D05BB02
MAPT	AMINOHIPPURIC ACID		DTC		V04CH30
MAPT	PANTOPRAZOLE		DTC		A02BC02
MAPT	DOXORUBICIN HYDROCHLORIDE		DTC
MAPT	OMEPRAZOLE		DTC		A02BC01
MAPT	PYRANTEL PAMOATE		DTC
MAPT	NIFEDIPINE		DTC		C08CA05
MAPT	TRICLABENDAZOLE		DTC		P02BX04
MAPT	SULFASALAZINE		DTC		A07EC01
MAPT	HYDROXYZINE PAMOATE		DTC
MAPT	GEFITINIB		DTC		L01EB01
MAPT	DANTROLENE		DTC		M03CA01
MAPT	NOREPINEPHRINE		DTC		C01CA03
MAPT	DIHYDROERGOTAMINE MESYLATE		DTC
MAPT	MESNA		DTC		R05CB05
SMAD3	MITOXANTRONE		DTC		L01DB07
SMAD3	DASATINIB		DTC		L01EA02
SMAD3	HEXACHLOROPHENE		DTC		D08AE01
SMAD3	LANATOSIDE C		DTC		C01AA06
SMAD3	CETYLPYRIDINIUM		DTC		B05CA01
SMAD3	EPIRUBICIN HYDROCHLORIDE		DTC
SMAD3	CHLORQUINALDOL		DTC		G01AC03
SMAD3	AZACITIDINE		DTC		L01BC07
SMAD3	IBRUTINIB		DTC		L01EL01
SMAD3	PYRITHIONE		DTC		D11AX12
SMAD3	TRICLOSAN		DTC		D09AA06
SMAD3	THIMEROSAL		DTC
SMAD3	DIGITOXIN		DTC		C01AA04
SMAD3	DEXAMETHASONE		NCI	15817834	C05AA09
SMAD3	VINCRISTINE		DTC		L01CA02
SMAD3	LOPINAVIR		DTC		J05AR10
SMAD3	TRICLOCARBAN		DTC
SMAD3	FLUORESCEIN		TTD		S01JA51
SMAD3	FLUSPIRILENE		DTC		N05AG01
SMAD3	IMATINIB		DTC		L01EA01
SMAD3	OUABAIN		DTC
SMAD3	DOXORUBICIN HYDROCHLORIDE		DTC
LMNA	HISTAMINE		DTC		L03AX14
NOTCH1	BORTEZOMIB		JAX-CKB	28151717	L01XG01
NOTCH1	DEXAMETHASONE		JAX-CKB	28151717	C05AA09
NOTCH1	RIBOCICLIB		JAX-CKB	28151717	L01EF02
NOTCH1	PREDNISOLONE		JAX-CKB	28151717	C05AA04
NOTCH1	METHOTREXATE		JAX-CKB	28151717	L01BA01
NOTCH1	TEMOZOLOMIDE		JAX-CKB	27154916	L01AX03
NOTCH1	HYDROCORTISONE		NCI	11948681	C05AA01
NOTCH1	MERCAPTOPURINE		JAX-CKB	28151717	L01BB02
NOTCH1	DOCETAXEL		JAX-CKB	26202948	L01CD02
NOTCH1	PACLITAXEL		JAX-CKB	25104330	L01CD01
NOTCH1	ASPARAGINASE		JAX-CKB	28151717	L01XX02
NOTCH1	EVEROLIMUS		JAX-CKB	28151717	L01EG02
NCOA3	METHOTREXATE		DTC		L01BA01
NCOA3	ETOPOSIDE		DTC		L01CB01
NCOA3	CYTARABINE		DTC		L01BC01
NCOA3	TAMOXIFEN		NCI	12618500	L02BA01
CFL1	CLOFIBRATE		DTC	16680159	C10AB03
CFL1	SERTRALINE		DTC	16680159	N06AB06
CFL1	CINNARIZINE		DTC	16680159	N07CA02
CFL1	FENOFIBRATE		DTC	16680159	C10AB11
CFL1	CLOTRIMAZOLE		DTC	16680159	G01AF02
COL6A2	OCRIPLASMIN		ChemblInteractions		S01XA22
COL6A2	COLLAGENASE CLOSTRIDIUM HISTOLYTICUM		ChemblInteractions		M09AB02
AGT	HYDROCORTISONE		NCI	15576665	C05AA01
AGT	CHLORTHALIDONE		PharmGKB
AGT	ATENOLOL		PharmGKB	11593098|14700505	C07AB03
AGT	LISINOPRIL		PharmGKB		C09AA03
AGT	AMLODIPINE		PharmGKB		C08CA01
AGT	IRBESARTAN		PharmGKB	11593098|15614026|14700505	C09CA04
AGT	QUINAPRIL		NCI|PharmGKB	12693379|11849656	C09AA06
AGT	BENAZEPRIL		PharmGKB	17261659|25143324	C09AA07
AGT	MESTRANOL		NCI	3023023
AGT	ENALAPRIL		NCI	11928713	C09AA02
AGT	ASPIRIN		PharmGKB	20824505
AGT	IMIDAPRIL		PharmGKB	25143324	C09AA16
BAG6	CARBAMAZEPINE		PharmGKB	16538176	N03AF01
APEX1	DOXORUBICIN		DTC		L01DB01
APEX1	PROPANTHELINE BROMIDE		DTC
APEX1	ENALAPRIL		DTC		C09AA02
APEX1	MESALAMINE		DTC
APEX1	OXYTETRACYCLINE		DTC		G01AA07
APEX1	DAUNORUBICIN HYDROCHLORIDE		DTC
APEX1	NOREPINEPHRINE		DTC		C01CA03
APEX1	CYCLOBENZAPRINE HYDROCHLORIDE		DTC
APEX1	CARBOPLATIN		DTC		L01XA02
APEX1	CEFOTAXIME SODIUM		DTC
APEX1	DOPAMINE		DTC		N04B
APEX1	LEVODOPA		DTC		N04BA06
APEX1	DAUNORUBICIN		DTC		L01DB02
APEX1	LEVONORDEFRIN		DTC
APEX1	CISPLATIN		DTC		L01XA01
APEX1	EPINEPHRINE		DTC		C01CA24
APEX1	DOPAMINE HYDROCHLORIDE		DTC
APEX1	DACTINOMYCIN		DTC		L01DA01
APEX1	CEPHAPIRIN SODIUM		DTC
APEX1	IMIPRAMINE HYDROCHLORIDE		DTC
APEX1	CEFIXIME		DTC		J01DD08
APEX1	TANNIC ACID		DTC
APEX1	AMPICILLIN		DTC		J01CA01
APEX1	MITOXANTRONE HYDROCHLORIDE		DTC
APEX1	IDARUBICIN		DTC		L01DB06
APEX1	AVOBENZONE		DTC
APEX1	FLUORESCEIN		DTC		S01JA01
APEX1	METHACYCLINE HYDROCHLORIDE		DTC
APEX1	PYROGALLOL		DTC
APEX1	MINOCYCLINE HYDROCHLORIDE		DTC
APEX1	ACRIFLAVINE		DTC
APEX1	METHYLDOPA		DTC		C02AB
APEX1	INDAPAMIDE		DTC		C03BA11
APEX1	METHOTREXATE		DTC		L01BA01
APEX1	NIMESULIDE		DTC		M01AX17
APEX1	DOXORUBICIN HYDROCHLORIDE		DTC
SIRT2	GEFITINIB		PharmGKB	31664190	L01EB01
THRB	LIOTHYRONINE	agonist	TdgClinicalTrial|ChemblInteractions|TEND	17315033|10592235|17139284|16099238|12776178|17016423|12668276|11159893	H03AA03
THRB	DIPYRIDAMOLE		DTC		B01AC07
THRB	OXYTETRACYCLINE		DTC		J01AA06
THRB	DACTINOMYCIN		DTC		L01DA01
THRB	METHYLENE BLUE		DTC
THRB	GENTIAN VIOLET		DTC
THRB	PRIMAQUINE PHOSPHATE		DTC
THRB	DEXTROTHYROXINE	agonist	ChemblInteractions	17315033|10592235|17139284|16099238|12776178|17016423|12668276	C10AX01
THRB	LIOTHYRONINE SODIUM	agonist	ChemblInteractions		H03AA02
THRB	DOXORUBICIN HYDROCHLORIDE		DTC
THRB	LEVOTHYROXINE SODIUM	agonist	ChemblInteractions		H03AA01
THRB	IDARUBICIN		DTC		L01DB06
THRB	DAUNORUBICIN		DTC		L01DB02
THRB	TRIAMTERENE		DTC		C03DB02
THRB	LEVOTHYROXINE	agonist	DTC|TdgClinicalTrial|TEND	20151830|16053391|18816177|17016423|20051527	H03AA03
THRB	SPIRONOLACTONE		DTC		C03DA01
THRB	DYCLONINE HYDROCHLORIDE		DTC
THRB	ISOTRETINOIN		DTC		D10AD04
THRB	DAUNORUBICIN HYDROCHLORIDE		DTC
THRB	QUININE		DTC		M09AA72
THRB	DEXTROTHYROXINE SODIUM	agonist	ChemblInteractions
THRB	INAMRINONE		DTC
THRB	METHYLENE BLUE		DTC
THRB	HEXACHLOROPHENE		DTC		D08AE01
THRB	METHACYCLINE HYDROCHLORIDE		DTC
THRB	AMMONIA SOLUTION, STRONG		DTC	22324546
PSME3	BORTEZOMIB	inhibitor	MyCancerGenome		L01XG01
PSME3	CARFILZOMIB	inhibitor	MyCancerGenome		L01XG02
CRKL	GEFITINIB		CIViC	22586683	L01EB01
CRKL	DASATINIB		CIViC	22591714	L01EA02
DPP4	ENALAPRIL		NCI	16678199	C09AA02
DPP4	SAXAGLIPTIN HYDROCHLORIDE	inhibitor	ChemblInteractions
DPP4	LINAGLIPTIN	inhibitor	ChemblInteractions|TTD	22149370	A10BH05
DPP4	ALOGLIPTIN	inhibitor	TdgClinicalTrial|TTD		A10BH04
DPP4	ALOGLIPTIN BENZOATE	inhibitor	ChemblInteractions
DPP4	SITAGLIPTIN PHOSPHATE	inhibitor	ChemblInteractions
DPP4	VALACYCLOVIR		DTC	24185376
DPP4	SAXAGLIPTIN	inhibitor	TdgClinicalTrial|TEND|TTD	16033281	A10BD10
DPP4	VILDAGLIPTIN	inhibitor	TdgClinicalTrial|ChemblInteractions|TTD	8100523|15562200|19149538	A10BD08
DPP4	SITAGLIPTIN	inhibitor	TdgClinicalTrial|TEND|TTD	17315049|17352516|16490580|17407649|16855072|11752352|19065993|17593236|16868220|16682937|16338283|18182122	A10BD07
DPP4	CAPTOPRIL		NCI	17531305	C09AA01
HLA-C	CLOZAPINE		PharmGKB	11266078	N05AH02
HLA-C	RIBAVIRIN		PharmGKB		J05AP01
HLA-C	GEMCITABINE		PharmGKB	31616045	L01BC05
HLA-C	AMOXICILLIN		PharmGKB	30664875	J01CA04
HLA-C	METHOTREXATE		PharmGKB	28444425	L01BA01
HLA-C	LAMOTRIGINE		PharmGKB	19668019	N03AX09
HLA-C	CARBOPLATIN		PharmGKB	31616045	L01XA02
HLA-C	CLAVULANIC ACID		PharmGKB	30664875
HLA-C	METHAZOLAMIDE		PharmGKB	30242287|20504258|25918017	S01EC05
HLA-C	USTEKINUMAB		PharmGKB	23521149	L04AC05
HLA-C	FLOXACILLIN		PharmGKB	30664875
HLA-C	TICLOPIDINE		PharmGKB	17339877	B01AC05
KRT20	CISPLATIN		NCI	15017198	L01XA01
TGM2	THROMBIN		NCI	16202257	B02BC06
TGM2	SIROLIMUS		NCI	16127150	L01EG04
TGM2	DEFEROXAMINE		NCI	9194688	V03AC01
TGM2	ALCOHOL		NCI	10801782	N07BB
TGM2	PROGESTERONE		NCI	8603579	G03XB
TGM2	GEMCITABINE		NCI	17079475	L01BC05
TGM2	DOXORUBICIN		NCI	18174247	L01DB01
TGM2	LEVAMISOLE		NCI	17669706	P02CE01
TGM2	GENTAMICIN		NCI	8861105	J01GB03
TGM2	TAMOXIFEN		NCI	9067554	L02BA01
TGM2	FINASTERIDE		NCI	7835306	G04CA51
TGM2	CISPLATIN		NCI	18667446	L01XA01
TGM2	MIDAZOLAM		NCI	17093965	N05CD08
TGM2	ATORVASTATIN		NCI	15313180	C10AA05
TGM2	CORTICOTROPIN		NCI	2444616	H01AA01
CALM1	BEPRIDIL	binder	TEND	2964559|2933041	C08EA02
CALM1	FLUNARIZINE	antagonist	TEND	17139284|7779708|17016423|8471430|21918260	N07CA03
DAPK3	PALBOCICLIB		DTC		L01EF01
SREBF1	INSULIN		NCI	10627507|12576518|14594997	A10A
SREBF1	FLUVASTATIN		PharmGKB		C10AA04
MCL1	OMEPRAZOLE		DTC		A02BC01
MCL1	PROCHLORPERAZINE		DTC		N05AB04
MCL1	DOCETAXEL		NCI	16969094	L01CD02
MCL1	ASPIRIN		NCI	12941295
MCL1	LIOTHYRONINE SODIUM		DTC		H03AA02
MCL1	ISOSORBIDE		TdgClinicalTrial	18084610	C01DA08
MCL1	INSULIN		NCI	11527158	A10A
MCL1	CARBOPLATIN		NCI	10081494	L01XA02
MCL1	SIROLIMUS		NCI	17010674	L01EG04
MCL1	ROMIDEPSIN		NCI	15059137	L01XH02
MCL1	HEXACHLOROPHENE		DTC		D08AE01
